# Supplementary material for: N′-(2-Chloro­benzyl­idene)-4-methyl­benzohydrazide
Source: Acta Crystallogr Sect E Struct Rep Online. 2012 May 31;68(Pt 6):o1960. doi: 10.1107/S1600536812024099 (PMC3379509; doi:10.1107/S1600536812024099)
Supplement: Supplementary file 2 [file e-68-o1960-Isup2.hkl]

# 
# h,k,l, Fc-squared, Fo-squared, sigma(Fo-squared) and status flag 
# 
data_I
_shelx_title ' A in P2(1)/c' 
_shelx_refln_list_code          4 
_shelx_F_calc_maximum       95.86 
_exptl_crystal_F_000       568.00 
_reflns_d_resolution_high  0.8784 
 
loop_ 
 _symmetry_equiv_pos_as_xyz 
 'x, y, z' 
 '-x, y+1/2, -z+1/2' 
 '-x, -y, -z' 
 'x, -y-1/2, z-1/2' 
 
_cell_length_a    11.0697 
_cell_length_b    13.4436 
_cell_length_c     9.1643 
_cell_angle_alpha  90.000 
_cell_angle_beta   96.576 
_cell_angle_gamma  90.000 
 
_shelx_F_squared_multiplier     1.000 
 
loop_ 
 _refln_index_h 
 _refln_index_k 
 _refln_index_l 
 _refln_F_squared_calc 
 _refln_F_squared_meas 
 _refln_F_squared_sigma 
 _refln_observed_status 
   3   0   0      256.30      214.81      3.05 o 
   4   0   0      317.16      323.23      4.65 o 
   5   0   0     1011.30      899.22     22.83 o 
   6   0   0      407.76      362.99      7.17 o 
   7   0   0        8.42        8.57      1.07 o 
   8   0   0       64.19       66.74      2.51 o 
   9   0   0        1.85        2.14      1.05 o 
  10   0   0       35.08       35.82      2.23 o 
  11   0   0       14.19       12.93      3.53 o 
  12   0   0        2.31       -8.21      5.47 o 
   1   1   0     1060.09     1109.06     13.65 o 
   2   1   0      377.16      370.71      2.95 o 
   3   1   0     6286.05     6359.18     59.38 o 
   4   1   0        0.20        1.79      0.53 o 
   5   1   0       67.30       63.97      1.27 o 
   6   1   0        7.22        5.29      0.64 o 
   7   1   0        9.52        9.03      0.73 o 
   8   1   0        3.19        2.63      0.70 o 
   9   1   0       40.36       42.24      1.45 o 
  10   1   0       89.55       89.17      1.81 o 
  11   1   0        2.56        1.50      1.26 o 
  12   1   0        7.52        6.66      4.20 o 
   0   2   0     2400.98     2377.23     26.69 o 
   1   2   0      116.48      113.13      1.12 o 
   2   2   0     1622.39     1624.65     13.15 o 
   3   2   0     1353.33     1373.80      9.51 o 
   4   2   0     3280.71     3464.71     24.92 o 
   5   2   0        8.78       10.77      0.62 o 
   6   2   0      354.20      339.36      3.62 o 
   7   2   0       57.77       63.22      1.60 o 
   8   2   0       43.32       42.35      1.41 o 
   9   2   0       24.08       22.43      1.77 o 
  10   2   0        8.13        7.29      0.93 o 
  11   2   0       50.13       45.46      2.79 o 
  12   2   0        1.88       -0.42      3.46 o 
   1   3   0     2466.09     2412.66     18.62 o 
   2   3   0       37.83       40.66      0.73 o 
   3   3   0     1464.48     1375.65      9.60 o 
   4   3   0      434.04      508.42      4.02 o 
   5   3   0     1082.10     1132.89      8.26 o 
   6   3   0      151.36      144.17      2.08 o 
   7   3   0      493.10      482.34      4.55 o 
   8   3   0        2.08        1.58      0.91 o 
   9   3   0      178.91      171.59      3.51 o 
  10   3   0       49.65       52.92      2.43 o 
  11   3   0        0.58        1.01      1.17 o 
  12   3   0       13.53       10.96      2.23 o 
   0   4   0     5218.63     5105.78     65.00 o 
   1   4   0      181.41      192.08      1.92 o 
   2   4   0     2419.44     2369.41     16.12 o 
   3   4   0       26.70       28.36      0.75 o 
   4   4   0      577.01      614.13      5.13 o 
   5   4   0      332.48      301.85      2.85 o 
   6   4   0       80.60       78.67      1.42 o 
   7   4   0       22.55       13.22      0.99 o 
   8   4   0       19.71       19.56      1.13 o 
   9   4   0        5.78        3.85      1.04 o 
  10   4   0       22.27       24.53      1.82 o 
  11   4   0       53.77       51.60      2.91 o 
  12   4   0        0.76       -1.48      2.26 o 
   1   5   0      310.44      266.19      2.41 o 
   2   5   0      326.54      333.25      2.90 o 
   3   5   0        0.12        0.52      0.41 o 
   4   5   0      124.48      122.87      1.63 o 
   5   5   0      541.32      575.93      4.78 o 
   6   5   0       73.32       69.73      1.49 o 
   7   5   0        0.03       -0.76      0.75 o 
   8   5   0      173.51      181.05      2.73 o 
   9   5   0        6.59        8.14      1.12 o 
  10   5   0       65.58       71.95      3.59 o 
  11   5   0        6.09        7.25      2.88 o 
   0   6   0      584.21      560.62      6.37 o 
   1   6   0      140.26      143.04      1.82 o 
   2   6   0       42.40       47.92      1.06 o 
   3   6   0       85.67       96.90      1.69 o 
   4   6   0      136.32      138.46      1.85 o 
   5   6   0      752.64      825.79      6.54 o 
   6   6   0      405.56      418.42      3.96 o 
   7   6   0       70.38       69.38      2.18 o 
   8   6   0       31.86       33.33      1.65 o 
   9   6   0       19.39       19.98      1.36 o 
  10   6   0        0.41        1.87      1.41 o 
  11   6   0       14.02       14.33      2.42 o 
   1   7   0      948.75      919.62      7.22 o 
   2   7   0       12.60       15.28      0.95 o 
   3   7   0     1081.14     1018.93      8.29 o 
   4   7   0      184.71      201.15      2.40 o 
   5   7   0      186.11      181.16      2.38 o 
   6   7   0        0.38        0.75      0.77 o 
   7   7   0      104.36      102.56      2.11 o 
   8   7   0      132.63      135.17      3.07 o 
   9   7   0        5.77        3.98      1.36 o 
  10   7   0       33.92       29.78      1.83 o 
  11   7   0        7.77        8.97      2.62 o 
   0   8   0      273.25      262.90      3.93 o 
   1   8   0        0.08        0.58      0.58 o 
   2   8   0      897.03      905.45      7.11 o 
   3   8   0       95.01      102.81      1.77 o 
   4   8   0       97.60       91.03      1.81 o 
   5   8   0        2.20        2.38      0.81 o 
   6   8   0       47.83       50.59      2.35 o 
   7   8   0      144.03      147.58      2.73 o 
   8   8   0       35.17       38.48      1.85 o 
   9   8   0       49.71       48.98      2.45 o 
  10   8   0       30.88       40.04      3.25 o 
   1   9   0       65.77       62.82      1.55 o 
   2   9   0       11.17       11.35      0.84 o 
   3   9   0      799.82      782.93      6.51 o 
   4   9   0        2.31        0.92      0.84 o 
   5   9   0        0.06       -1.11      0.91 o 
   6   9   0       52.21       53.53      2.00 o 
   7   9   0       59.71       57.35      2.32 o 
   8   9   0       15.34       14.36      1.50 o 
   9   9   0        1.39       -0.20      2.68 o 
  10   9   0        9.87        8.96      2.89 o 
   0  10   0      374.04      365.68      5.39 o 
   1  10   0       10.43       10.54      1.17 o 
   2  10   0       14.78       15.79      1.02 o 
   3  10   0      109.76      111.12      2.19 o 
   4  10   0      585.08      604.86      5.62 o 
   5  10   0      164.51      169.35      2.87 o 
   6  10   0       67.54       78.30      2.43 o 
   7  10   0        0.41        3.60      1.38 o 
   8  10   0        1.70        1.54      1.55 o 
   9  10   0        3.32        5.43      2.41 o 
   1  11   0      688.15      711.82      6.34 o 
   2  11   0      531.75      545.67      5.29 o 
   3  11   0     1490.11     1556.80     11.97 o 
   4  11   0       68.77       72.59      2.34 o 
   5  11   0       17.12       15.67      1.38 o 
   6  11   0       11.00       10.61      1.48 o 
   7  11   0       10.52       11.52      1.73 o 
   8  11   0       10.43       13.18      2.01 o 
   0  12   0     1478.93     1501.54     19.22 o 
   1  12   0       11.19       11.40      1.36 o 
   2  12   0        0.98        2.17      1.26 o 
   3  12   0       42.31       44.09      1.99 o 
   4  12   0       83.17       82.66      2.68 o 
   5  12   0        5.75        8.07      1.66 o 
   6  12   0       47.71       51.07      3.13 o 
   7  12   0       11.50       15.17      2.06 o 
   1  13   0      498.34      514.04      6.42 o 
   2  13   0       69.28       74.09      3.29 o 
   3  13   0      305.98      310.21      5.17 o 
   4  13   0       10.99       12.74      2.00 o 
   5  13   0       69.75       73.54      5.16 o 
   6  13   0       37.17       36.40      2.87 o 
   0  14   0       47.92       54.99      7.00 o 
   1  14   0        0.39       -0.17      2.09 o 
   2  14   0      111.77       98.98      3.86 o 
   3  14   0        4.34        5.41      2.11 o 
   4  14   0       33.27       27.41      2.53 o 
   5  14   0        2.72       -4.87      3.24 o 
   1  15   0       25.43       32.50      2.79 o 
   2  15   0       53.67       71.14      3.74 o 
 -12   1   1        1.44       -1.31      8.63 o 
 -11   1   1        6.81        9.20      2.82 o 
 -10   1   1       26.43       28.25      2.38 o 
  -9   1   1        1.07        0.73      1.61 o 
  -8   1   1       51.02       45.98      2.65 o 
  -7   1   1       25.40       27.35      1.77 o 
  -6   1   1      480.48      430.05      5.17 o 
  -5   1   1     1166.97     1118.88      9.37 o 
  -4   1   1      124.99      117.28      1.47 o 
  -2   1   1      140.98      129.14      1.25 o 
  -1   1   1      903.86      926.79      6.93 o 
   0   1   1      772.17      688.33      7.65 o 
   2   1   1     1097.16     1044.95      7.74 o 
   3   1   1       55.67       46.80      0.99 o 
   4   1   1        2.54        2.63      0.48 o 
   5   1   1       85.74       78.41      1.48 o 
   6   1   1       39.09       40.09      1.35 o 
   7   1   1      105.24      112.49      1.95 o 
   8   1   1      166.87      186.88      2.65 o 
   9   1   1       15.33       17.46      1.16 o 
  10   1   1        1.71        0.47      1.16 o 
  11   1   1        3.12        2.80      1.28 o 
  12   1   1        2.62        0.94      1.84 o 
 -12   2   1       17.86       12.64      4.47 o 
 -11   2   1        7.16       -0.10      2.74 o 
 -10   2   1       36.70       31.16      2.49 o 
  -9   2   1       28.74       29.76      1.68 o 
  -8   2   1        2.03        1.62      1.01 o 
  -7   2   1       10.16       11.63      0.91 o 
  -6   2   1      777.70      775.44     15.61 o 
  -5   2   1      270.84      239.74      2.50 o 
  -4   2   1      896.81      938.66     12.05 o 
  -3   2   1      376.96      364.54      2.86 o 
  -2   2   1     3964.62     3966.96     30.46 o 
  -1   2   1     4802.15     4803.19    105.39 o 
   0   2   1     1233.12     1179.80     27.06 o 
   1   2   1     1669.14     1732.10     14.59 o 
   2   2   1     4433.22     4381.70     29.12 o 
   3   2   1     1946.45     1917.08     26.81 o 
   4   2   1      365.35      353.96      3.24 o 
   5   2   1     1091.39     1105.24      9.34 o 
   6   2   1      425.44      445.94      4.54 o 
   7   2   1     1456.83     1446.71     13.04 o 
   8   2   1        0.70        1.04      0.95 o 
   9   2   1      167.27      170.77      2.70 o 
  10   2   1       17.94       15.77      1.62 o 
  11   2   1       11.05       11.75      1.51 o 
  12   2   1       10.62        8.07      2.00 o 
 -12   3   1        7.22        9.08      4.47 o 
 -11   3   1       10.94       11.44      1.68 o 
 -10   3   1       15.20        8.58      1.34 o 
  -9   3   1       48.28       55.09      2.22 o 
  -8   3   1        4.71        4.25      0.86 o 
  -7   3   1     1155.73     1221.02      9.72 o 
  -6   3   1       43.14       41.07      1.49 o 
  -5   3   1     1496.56     1458.05     10.37 o 
  -4   3   1       40.83       42.94      0.84 o 
  -3   3   1     3086.16     3142.21     22.60 o 
  -2   3   1      341.21      336.35      2.71 o 
  -1   3   1     2219.17     2225.35     15.03 o 
   0   3   1     1654.53     1634.29     11.92 o 
   1   3   1     1389.06     1341.43      9.26 o 
   2   3   1      203.49      167.28      1.61 o 
   3   3   1      199.95      167.98      1.83 o 
   4   3   1       12.15       11.20      0.56 o 
   5   3   1       66.59       65.39      1.35 o 
   6   3   1       47.56       51.12      1.50 o 
   7   3   1      114.05      110.24      2.19 o 
   8   3   1      225.15      224.03      3.25 o 
   9   3   1       38.14       42.16      1.89 o 
  10   3   1        8.53        7.06      1.53 o 
  11   3   1       13.74       15.86      1.73 o 
  12   3   1       32.36       46.04      3.74 o 
 -12   4   1        8.98        6.39      4.77 o 
 -11   4   1        3.86        0.56      1.77 o 
 -10   4   1      123.38      110.25      3.45 o 
  -9   4   1        8.29        7.00      0.85 o 
  -8   4   1       14.02       16.46      1.14 o 
  -7   4   1      122.04      137.09      2.13 o 
  -6   4   1      436.17      387.99      3.50 o 
  -5   4   1       83.13       92.36      1.37 o 
  -4   4   1      319.37      325.73      3.05 o 
  -3   4   1      144.30      144.95      1.68 o 
  -2   4   1      254.74      250.09      2.25 o 
  -1   4   1      189.25      155.76      1.65 o 
   0   4   1     1904.66     1994.78     13.64 o 
   1   4   1      553.08      538.01      4.40 o 
   2   4   1        9.56        8.20      0.53 o 
   3   4   1        4.05        5.36      0.46 o 
   4   4   1       62.72       78.39      1.37 o 
   5   4   1     1098.29     1211.48      8.92 o 
   6   4   1      132.34      128.69      2.01 o 
   7   4   1      116.40      106.56      2.04 o 
   8   4   1       20.33       18.30      1.25 o 
   9   4   1        8.69       10.76      1.74 o 
  10   4   1        1.55        1.21      1.48 o 
  11   4   1        1.48        4.76      1.56 o 
 -11   5   1        1.77       -1.76      2.15 o 
 -10   5   1        3.03        4.86      1.47 o 
  -9   5   1      151.74      143.48      2.68 o 
  -8   5   1       14.84       13.22      1.15 o 
  -7   5   1        5.14        7.43      1.01 o 
  -6   5   1       11.75       10.59      0.73 o 
  -5   5   1      574.01      543.40      4.54 o 
  -4   5   1      456.27      487.13      4.07 o 
  -3   5   1       18.70       19.03      0.76 o 
  -2   5   1        0.04        1.77      0.37 o 
  -1   5   1      219.33      203.95      2.02 o 
   0   5   1       43.69       35.42      0.88 o 
   1   5   1       30.25       27.19      0.78 o 
   2   5   1     6009.64     6438.63     42.89 o 
   3   5   1      657.59      748.92      6.13 o 
   4   5   1     1622.63     1718.28     12.20 o 
   5   5   1      274.68      248.28      2.64 o 
   6   5   1       25.93       21.23      0.98 o 
   7   5   1       88.17       98.29      2.09 o 
   8   5   1       20.88       17.40      1.23 o 
   9   5   1       10.74       10.59      1.44 o 
  10   5   1       60.43       70.71      5.24 o 
  11   5   1       15.20       17.44      2.51 o 
 -11   6   1        5.30        4.86      4.77 o 
 -10   6   1       11.46       11.53      1.47 o 
  -9   6   1        2.43        0.25      1.19 o 
  -8   6   1       96.44      105.27      2.19 o 
  -7   6   1       10.38       12.56      0.90 o 
  -6   6   1      182.94      166.25      2.24 o 
  -5   6   1        8.16        9.92      0.68 o 
  -4   6   1      512.50      518.77      4.40 o 
  -3   6   1      458.37      487.87      4.38 o 
  -2   6   1      639.56      610.77      4.88 o 
  -1   6   1      630.59      634.14      5.02 o 
   0   6   1     1459.76     1529.23     10.87 o 
   1   6   1     1578.98     1628.21     11.54 o 
   2   6   1      884.43      880.65      6.67 o 
   3   6   1      282.21      255.97      2.76 o 
   4   6   1       14.99       10.92      0.70 o 
   5   6   1      218.85      221.94      2.55 o 
   6   6   1        0.66        0.96      0.74 o 
   7   6   1       60.48       64.94      1.93 o 
   8   6   1       37.71       44.06      1.98 o 
   9   6   1       53.65       60.70      2.56 o 
  10   6   1        1.16        0.11      2.90 o 
  11   6   1        1.56        5.64      2.44 o 
 -11   7   1        3.22        3.06      2.49 o 
 -10   7   1        7.43        5.36      2.01 o 
  -9   7   1       34.92       37.06      1.96 o 
  -8   7   1       36.75       36.32      1.72 o 
  -7   7   1      111.19      121.87      2.22 o 
  -6   7   1        0.78        1.72      0.76 o 
  -5   7   1       80.07       71.07      1.58 o 
  -4   7   1        1.03        2.04      0.62 o 
  -3   7   1      319.45      322.63      3.14 o 
  -2   7   1      123.11      120.41      1.71 o 
  -1   7   1      295.69      284.55      2.82 o 
   0   7   1      427.48      425.66      3.76 o 
   1   7   1      351.34      310.04      3.17 o 
   2   7   1      321.07      436.12      3.88 o 
   3   7   1      373.77      351.82      3.61 o 
   4   7   1        0.08       -0.42      0.63 o 
   5   7   1        9.11       11.22      0.85 o 
   6   7   1       61.46       63.10      1.84 o 
   7   7   1       16.78       17.30      1.14 o 
   8   7   1        9.56        8.04      1.25 o 
   9   7   1        5.24        4.41      1.47 o 
  10   7   1        8.72       12.74      2.36 o 
 -10   8   1       60.65       52.14      2.62 o 
  -9   8   1       44.35       47.15      4.04 o 
  -8   8   1        7.26        3.08      1.21 o 
  -7   8   1       62.97       63.09      2.88 o 
  -6   8   1        0.02        0.04      0.98 o 
  -5   8   1        8.84        6.08      0.85 o 
  -4   8   1      113.90      112.38      1.94 o 
  -3   8   1        9.42        9.01      0.76 o 
  -2   8   1      108.84       99.87      1.70 o 
  -1   8   1        7.58        7.59      0.68 o 
   0   8   1       72.50       71.36      1.47 o 
   1   8   1        6.08        1.58      0.62 o 
   2   8   1       20.30       22.25      1.06 o 
   3   8   1       46.38       44.83      1.49 o 
   4   8   1      116.18      116.09      1.99 o 
   5   8   1      476.33      515.90      4.79 o 
   6   8   1        0.96       -0.59      0.90 o 
   7   8   1       45.07       51.72      2.04 o 
   8   8   1        6.09        5.83      1.29 o 
   9   8   1        1.87        3.42      1.56 o 
  10   8   1        5.10        7.68      1.86 o 
 -10   9   1        0.90       -1.60      2.93 o 
  -9   9   1       19.41       23.47      1.91 o 
  -8   9   1      136.91      143.83      3.14 o 
  -7   9   1       99.22      105.47      2.55 o 
  -6   9   1       79.97       80.56      2.20 o 
  -5   9   1      126.58      128.82      2.34 o 
  -4   9   1        0.74        0.54      0.95 o 
  -3   9   1       71.92       71.14      1.74 o 
  -2   9   1       81.83       77.39      1.71 o 
  -1   9   1      135.72      139.05      2.12 o 
   0   9   1      223.95      233.95      2.77 o 
   1   9   1       43.38       38.86      1.36 o 
   2   9   1      317.41      317.42      3.37 o 
   3   9   1       20.37       17.46      1.05 o 
   4   9   1      646.82      652.69      5.76 o 
   5   9   1      113.15      110.86      2.25 o 
   6   9   1      337.39      343.64      5.33 o 
   7   9   1        6.29        4.84      1.31 o 
   8   9   1      226.40      229.30      3.74 o 
   9   9   1        0.53        1.24      1.74 o 
  -9  10   1        4.44        3.82      1.78 o 
  -8  10   1       30.22       30.65      1.90 o 
  -7  10   1        5.71        8.42      1.48 o 
  -6  10   1      881.61      922.14      7.94 o 
  -5  10   1      204.52      212.72      3.17 o 
  -4  10   1      632.86      646.16      5.89 o 
  -3  10   1      120.94      112.52      2.63 o 
  -2  10   1      148.71      157.96      2.48 o 
  -1  10   1      135.46      129.05      2.25 o 
   0  10   1     2061.33     2069.08     15.07 o 
   1  10   1       87.20       82.37      1.92 o 
   2  10   1        9.01        9.79      0.98 o 
   3  10   1       17.94       14.95      1.07 o 
   4  10   1       25.50       26.39      1.32 o 
   5  10   1        6.76        7.76      1.16 o 
   6  10   1       14.05       13.98      1.39 o 
   7  10   1       31.92       26.88      1.68 o 
   8  10   1       11.79       12.74      2.03 o 
   9  10   1        0.27        0.30      2.07 o 
  -8  11   1        2.45        0.80      1.80 o 
  -7  11   1       31.59       36.23      1.94 o 
  -6  11   1        7.86        5.27      1.48 o 
  -5  11   1       12.55        8.18      1.39 o 
  -4  11   1      319.75      336.86      4.31 o 
  -3  11   1      968.09      977.46      8.19 o 
  -2  11   1      138.31      137.15      2.57 o 
  -1  11   1        0.05        0.70      0.96 o 
   0  11   1      183.95      191.42      2.88 o 
   1  11   1     1031.87     1048.87      8.59 o 
   2  11   1      487.47      509.03      5.07 o 
   3  11   1      102.88       98.16      2.50 o 
   4  11   1      145.69      146.42      2.82 o 
   5  11   1        5.22        5.03      1.52 o 
   6  11   1      136.76      146.22      3.28 o 
   7  11   1       13.67       13.50      2.01 o 
   8  11   1        9.64        9.21      1.97 o 
  -7  12   1        2.77        4.09      1.97 o 
  -6  12   1        0.44        0.26      2.62 o 
  -5  12   1       99.46      106.94      3.38 o 
  -4  12   1        0.23        0.56      1.68 o 
  -3  12   1       82.41       83.50      2.50 o 
  -2  12   1        0.41        0.46      1.20 o 
  -1  12   1      586.03      610.00      6.33 o 
   0  12   1      114.54      122.16      3.12 o 
   1  12   1       47.93       50.59      2.28 o 
   2  12   1       81.75       81.30      3.19 o 
   3  12   1       21.49       14.97      1.41 o 
   4  12   1        0.29       -2.53      1.69 o 
   5  12   1       33.46       32.89      2.48 o 
   6  12   1        5.45       12.69      2.35 o 
   7  12   1       10.44        9.60      2.22 o 
  -6  13   1        2.41        2.85      2.76 o 
  -5  13   1        8.25       10.10      2.19 o 
  -4  13   1        0.75        1.15      2.06 o 
  -3  13   1      135.51      146.08      5.21 o 
  -2  13   1        3.76        8.43      1.72 o 
  -1  13   1       26.15       24.36      1.94 o 
   0  13   1       41.31       41.08      2.66 o 
   1  13   1      192.37      189.33      4.00 o 
   2  13   1       19.43       20.89      1.91 o 
   3  13   1      105.51      105.65      3.63 o 
   4  13   1       11.55       12.51      2.57 o 
   5  13   1       99.78       98.58      4.07 o 
   6  13   1       31.18       26.42      2.56 o 
  -5  14   1        6.31        6.86      4.01 o 
  -4  14   1      268.67      285.52      6.29 o 
  -3  14   1       21.25       21.55      3.25 o 
  -2  14   1      126.71      142.82      4.17 o 
  -1  14   1       84.34       95.43      3.70 o 
   0  14   1       79.44       87.43      3.59 o 
   1  14   1      122.39      118.40      4.02 o 
   2  14   1        2.92        0.72      1.99 o 
   3  14   1       54.06       54.76      4.80 o 
   4  14   1        3.70       -1.83      2.28 o 
  -2  15   1       19.53       26.42      4.02 o 
  -1  15   1        6.75        8.85      3.22 o 
   0  15   1        0.88       -0.61      2.21 o 
   1  15   1       14.43       12.55      3.71 o 
   2  15   1        1.04       -4.25      5.19 o 
 -12   0   2        4.70       -8.77      5.85 o 
 -11   0   2        0.03       -1.60      5.00 o 
 -10   0   2       38.63       38.38      3.73 o 
  -9   0   2      115.36      119.35      5.57 o 
  -8   0   2      231.10      215.07      6.30 o 
  -7   0   2        0.10       -2.35      1.57 o 
  -6   0   2     5795.41     5815.76    166.11 o 
  -5   0   2      118.35      117.00      3.70 o 
  -4   0   2       15.40        8.80      1.23 o 
  -3   0   2     9188.38     9375.65    123.56 o 
  -1   0   2      506.27      422.91     14.53 o 
   0   0   2       35.96       27.44      1.84 o 
   1   0   2       37.02       47.07      1.37 o 
   2   0   2     4387.31     4308.92     67.79 o 
   3   0   2       38.91       42.51      1.47 o 
   4   0   2      183.64      210.05      4.04 o 
   5   0   2      891.34      982.16     20.45 o 
   6   0   2       21.78       16.69      1.29 o 
   7   0   2       24.83       29.85      3.03 o 
   8   0   2       66.06       58.36      2.86 o 
   9   0   2        0.13        2.98      2.42 o 
  10   0   2       36.13       34.07      2.28 o 
  11   0   2        6.50        6.79      3.13 o 
  12   0   2       23.17       17.93      3.54 o 
 -12   1   2        4.68       -0.25      6.09 o 
 -11   1   2       12.31        8.29      9.39 o 
 -10   1   2        5.73        1.31      2.05 o 
  -9   1   2      128.72      114.86      3.82 o 
  -8   1   2       30.98       27.84      1.93 o 
  -7   1   2      116.31      114.88      3.57 o 
  -6   1   2        0.03       -1.46      0.98 o 
  -5   1   2     2424.61     2399.89     23.85 o 
  -4   1   2      925.88      941.96      7.97 o 
  -3   1   2       20.35       19.30      0.62 o 
  -2   1   2     1650.52     1682.87     12.37 o 
  -1   1   2     1982.88     1770.68     20.55 o 
   0   1   2     1588.11     1643.87     12.92 o 
   1   1   2      806.48      727.81      6.50 o 
   2   1   2     5073.88     5207.12     45.13 o 
   3   1   2      422.92      430.05      4.80 o 
   4   1   2     3401.79     3468.88     29.52 o 
   5   1   2       42.24       37.22      1.34 o 
   6   1   2      400.16      431.65      4.90 o 
   7   1   2      146.51      136.89      3.14 o 
   8   1   2       11.84       11.79      1.09 o 
   9   1   2        1.72        0.96      1.13 o 
  10   1   2       17.31       21.15      1.54 o 
  11   1   2        0.12       -0.83      1.83 o 
 -12   2   2        5.30        6.98      4.47 o 
 -11   2   2        6.25        3.99      3.43 o 
 -10   2   2       56.09       56.42      5.71 o 
  -9   2   2        1.58       -1.63      1.67 o 
  -8   2   2       21.22       15.62      1.69 o 
  -7   2   2       99.88       99.11      1.77 o 
  -6   2   2      928.62      924.62      8.20 o 
  -5   2   2      454.78      441.17      6.08 o 
  -4   2   2       32.86       30.35      0.69 o 
  -3   2   2       19.65       21.78      0.61 o 
  -2   2   2      595.05      629.95      4.73 o 
  -1   2   2      146.02      144.19      1.62 o 
   0   2   2      209.76      171.25      1.81 o 
   1   2   2      482.77      528.31      5.86 o 
   2   2   2       10.03       11.88      0.88 o 
   3   2   2       86.02       90.33      1.34 o 
   4   2   2      180.74      186.84      2.26 o 
   5   2   2      700.65      730.40      6.58 o 
   6   2   2      527.78      571.72      5.56 o 
   7   2   2       52.15       46.25      1.73 o 
   8   2   2        8.20        9.69      1.15 o 
   9   2   2       20.67       20.11      1.37 o 
  10   2   2        0.19       -0.23      1.38 o 
  11   2   2        0.17        1.99      1.73 o 
 -12   3   2        4.34       11.22      4.60 o 
 -11   3   2        6.02        7.95      3.62 o 
 -10   3   2        3.77        4.14      2.53 o 
  -9   3   2       53.08       43.79      1.99 o 
  -8   3   2      260.66      260.11      3.43 o 
  -7   3   2       55.75       56.41      1.60 o 
  -6   3   2      633.84      631.43      6.04 o 
  -5   3   2      323.72      348.64      3.05 o 
  -4   3   2      579.42      522.54      5.04 o 
  -3   3   2        8.81       10.78      0.56 o 
  -2   3   2      134.72      128.13      1.43 o 
  -1   3   2       18.80       20.80      0.62 o 
   0   3   2     2507.51     2550.04     19.87 o 
   1   3   2      601.55      592.55      5.86 o 
   2   3   2      350.36      307.86      3.58 o 
   3   3   2        8.62        6.82      0.47 o 
   4   3   2      533.09      528.93      4.59 o 
   5   3   2      329.80      331.35      3.58 o 
   6   3   2      190.37      187.02      2.65 o 
   7   3   2      299.42      310.33      3.81 o 
   8   3   2        2.05        1.53      1.43 o 
   9   3   2      186.00      184.91      3.38 o 
  10   3   2        0.34        0.04      1.50 o 
  11   3   2       25.00       21.40      1.96 o 
 -12   4   2        0.99        0.99      7.60 o 
 -11   4   2        1.54       -2.99      3.80 o 
 -10   4   2       81.75       75.52      4.45 o 
  -9   4   2       21.42       19.71      1.55 o 
  -8   4   2      301.83      292.91      5.56 o 
  -7   4   2       34.65       39.66      1.20 o 
  -6   4   2      185.96      197.11      2.45 o 
  -5   4   2       29.08       15.27      0.75 o 
  -4   4   2      129.94      108.60      1.44 o 
  -3   4   2      282.07      242.68      2.33 o 
  -2   4   2       28.32       25.93      0.86 o 
  -1   4   2     3403.61     3427.37     23.14 o 
   0   4   2       78.50       62.71      0.99 o 
   1   4   2     1352.57     1478.25     10.36 o 
   2   4   2      359.20      386.51      3.52 o 
   3   4   2       30.47       46.63      0.94 o 
   4   4   2      617.20      644.16     10.14 o 
   5   4   2        7.74        3.56      0.65 o 
   6   4   2       24.76       26.21      1.24 o 
   7   4   2      228.96      226.23      3.22 o 
   8   4   2       35.48       37.52      1.78 o 
   9   4   2      238.17      245.34      3.86 o 
  10   4   2       15.29       18.22      1.81 o 
  11   4   2        1.44       -0.28      1.80 o 
 -11   5   2        0.37       -3.24      2.16 o 
 -10   5   2       30.34       30.05      2.45 o 
  -9   5   2        5.89        3.75      1.34 o 
  -8   5   2       23.64       30.55      1.32 o 
  -7   5   2       13.76       12.09      0.84 o 
  -6   5   2      110.50      118.47      1.90 o 
  -5   5   2       10.75       15.00      0.74 o 
  -4   5   2     1149.21     1157.50      9.54 o 
  -3   5   2       34.26       39.14      1.00 o 
  -2   5   2     3947.71     4235.59     28.57 o 
  -1   5   2        4.50        2.10      0.42 o 
   0   5   2      850.47      832.68      6.65 o 
   1   5   2      514.80      544.65      4.62 o 
   2   5   2     4515.43     5019.00     36.11 o 
   3   5   2     1020.40     1060.21      7.85 o 
   4   5   2      649.88      611.15      4.99 o 
   5   5   2        2.39        3.02      0.61 o 
   6   5   2       45.39       47.72      1.59 o 
   7   5   2      164.13      162.07      2.63 o 
   8   5   2        0.36        0.90      1.20 o 
   9   5   2        0.23       -2.17      1.45 o 
  10   5   2        0.63       -0.83      1.97 o 
  11   5   2        2.00        4.15      2.37 o 
 -11   6   2        2.51        5.56      2.27 o 
 -10   6   2       37.59       35.46      2.61 o 
  -9   6   2        0.47        2.49      1.21 o 
  -8   6   2       47.81       42.19      1.53 o 
  -7   6   2      108.04      110.87      2.10 o 
  -6   6   2       48.26       47.75      1.43 o 
  -5   6   2       33.80       28.70      1.11 o 
  -4   6   2      144.51      147.84      1.96 o 
  -3   6   2       67.59       69.54      1.53 o 
  -2   6   2      102.64      100.16      1.52 o 
  -1   6   2     5267.89     6006.53     40.26 o 
   0   6   2     1000.27     1062.61      7.90 o 
   1   6   2     2840.70     3242.48     25.86 o 
   2   6   2       10.87        8.79      0.58 o 
   3   6   2      116.81      139.15      1.82 o 
   4   6   2        8.97        6.27      0.63 o 
   5   6   2       20.68       21.56      0.96 o 
   6   6   2       17.94       16.28      1.03 o 
   7   6   2        1.04        2.52      0.98 o 
   8   6   2       33.85       31.01      1.66 o 
   9   6   2        8.94        8.79      2.19 o 
  10   6   2       40.42       43.53      2.79 o 
 -11   7   2        0.75        1.63      2.73 o 
 -10   7   2       28.67       24.77      1.81 o 
  -9   7   2        3.86        2.79      1.24 o 
  -8   7   2        1.50        2.42      1.07 o 
  -7   7   2      118.79      124.99      2.27 o 
  -6   7   2       80.99       88.51      1.88 o 
  -5   7   2       55.11       60.35      1.55 o 
  -4   7   2        7.48        6.26      0.70 o 
  -3   7   2      451.84      454.31      4.09 o 
  -2   7   2        0.86        0.78      0.76 o 
  -1   7   2      154.49      168.50      2.07 o 
   0   7   2        1.62        8.56      0.75 o 
   1   7   2        0.55       -0.09      0.54 o 
   2   7   2       98.98      119.70      1.74 o 
   3   7   2       32.77       31.41      1.18 o 
   4   7   2       11.54       10.84      0.78 o 
   5   7   2       69.86       68.38      1.67 o 
   6   7   2      107.82      102.71      2.07 o 
   7   7   2        1.49        1.64      1.23 o 
   8   7   2       47.32       45.42      2.90 o 
   9   7   2      146.07      156.11      3.98 o 
  10   7   2       29.99       37.25      4.58 o 
 -10   8   2        2.05        0.46      2.45 o 
  -9   8   2       56.21       66.20      2.90 o 
  -8   8   2       11.41       15.58      1.31 o 
  -7   8   2       14.31       14.59      1.19 o 
  -6   8   2        5.08        5.62      0.99 o 
  -5   8   2      422.85      423.26      4.19 o 
  -4   8   2        1.49        1.05      0.78 o 
  -3   8   2      757.13      795.30      6.50 o 
  -2   8   2       10.04       11.13      0.78 o 
  -1   8   2     1003.52      930.86      7.32 o 
   0   8   2      166.29      190.84      2.40 o 
   1   8   2      966.17      947.09      7.90 o 
   2   8   2       57.76       61.39      1.48 o 
   3   8   2     1197.49     1225.32      9.32 o 
   4   8   2      130.06      133.77      2.14 o 
   5   8   2      348.27      356.72      3.74 o 
   6   8   2       28.60       35.15      2.22 o 
   7   8   2      250.42      266.30      3.64 o 
   8   8   2       82.53       91.71      4.06 o 
   9   8   2       16.52       12.05      1.78 o 
  10   8   2        0.45        1.16      3.38 o 
 -10   9   2        1.15       -1.59      3.03 o 
  -9   9   2      107.32      108.60      3.63 o 
  -8   9   2      127.95      128.25      3.10 o 
  -7   9   2       43.63       44.88      1.94 o 
  -6   9   2        7.52        9.87      1.17 o 
  -5   9   2        6.48        6.63      0.98 o 
  -4   9   2        0.07        0.65      0.84 o 
  -3   9   2      239.27      228.34      2.89 o 
  -2   9   2       62.67       54.39      1.61 o 
  -1   9   2        1.97        1.03      0.75 o 
   0   9   2      134.60      118.73      2.02 o 
   1   9   2       75.52       76.40      1.72 o 
   2   9   2      244.44      237.27      2.86 o 
   3   9   2       19.83       19.96      1.14 o 
   4   9   2       16.71       11.22      1.01 o 
   5   9   2        0.03       -0.44      0.99 o 
   6   9   2       29.11       26.46      1.40 o 
   7   9   2        1.56       -0.24      1.29 o 
   8   9   2       74.88       77.46      2.95 o 
   9   9   2       12.93       12.34      1.94 o 
  -9  10   2        0.33       -2.91      1.94 o 
  -8  10   2       19.89       22.93      1.86 o 
  -7  10   2      263.76      300.38      4.31 o 
  -6  10   2      204.54      195.93      3.22 o 
  -5  10   2       50.74       54.95      2.10 o 
  -4  10   2       11.26       10.78      1.13 o 
  -3  10   2       30.85       25.00      1.31 o 
  -2  10   2      241.23      246.38      3.13 o 
  -1  10   2        5.58        4.24      0.90 o 
   0  10   2       45.90       36.83      1.59 o 
   1  10   2       45.80       42.28      1.64 o 
   2  10   2      198.21      187.99      2.72 o 
   3  10   2       48.56       41.62      1.86 o 
   4  10   2       14.96       12.14      1.14 o 
   5  10   2       99.33       88.27      2.47 o 
   6  10   2       31.76       28.69      1.79 o 
   7  10   2       51.89       45.38      2.16 o 
   8  10   2        0.47        1.68      1.96 o 
  -8  11   2       27.03       30.74      2.30 o 
  -7  11   2       39.68       40.56      2.13 o 
  -6  11   2      201.24      202.30      3.58 o 
  -5  11   2        8.26        7.48      1.35 o 
  -4  11   2      380.99      384.69      4.67 o 
  -3  11   2      163.97      175.01      2.97 o 
  -2  11   2       57.81       60.38      2.12 o 
  -1  11   2      413.64      406.22      4.38 o 
   0  11   2        0.07        0.11      1.01 o 
   1  11   2      213.39      209.65      4.93 o 
   2  11   2        6.97        7.39      1.19 o 
   3  11   2        6.38        2.93      1.21 o 
   4  11   2        1.78        2.60      1.21 o 
   5  11   2        9.13       11.64      2.12 o 
   6  11   2        8.13        8.61      1.63 o 
   7  11   2        0.14        2.62      2.04 o 
   8  11   2       25.03       16.97      2.57 o 
  -7  12   2       25.09       25.01      2.79 o 
  -6  12   2      125.68      124.27      3.89 o 
  -5  12   2       99.44      107.79      3.38 o 
  -4  12   2       14.95       14.16      1.62 o 
  -3  12   2       46.39       51.49      2.27 o 
  -2  12   2      998.38     1020.73      8.67 o 
  -1  12   2      492.94      501.57      5.62 o 
   0  12   2      100.28       99.92      2.85 o 
   1  12   2      323.54      326.32      4.68 o 
   2  12   2       57.38       53.50      2.44 o 
   3  12   2      351.69      360.23      5.99 o 
   4  12   2       72.10       72.36      3.53 o 
   5  12   2       87.02       93.52      3.98 o 
   6  12   2       23.31       25.74      2.15 o 
   7  12   2       33.63       40.58      2.89 o 
  -6  13   2        0.61        4.49      2.47 o 
  -5  13   2       26.91       23.99      2.61 o 
  -4  13   2        6.56        2.85      2.27 o 
  -3  13   2       39.08       33.18      2.16 o 
  -2  13   2       24.75       25.02      2.00 o 
  -1  13   2        0.10        1.76      1.63 o 
   0  13   2       55.93       53.84      2.53 o 
   1  13   2       23.11       22.58      1.93 o 
   2  13   2        5.00        3.55      1.75 o 
   3  13   2       92.43       84.95      4.19 o 
   4  13   2        0.44       -0.76      2.55 o 
   5  13   2       27.84       31.10      2.40 o 
  -4  14   2       30.87       32.60      2.91 o 
  -3  14   2       19.94       18.58      2.38 o 
  -2  14   2        0.85        0.24      2.08 o 
  -1  14   2        2.54        3.59      2.08 o 
   0  14   2        1.49        2.04      1.90 o 
   1  14   2       29.01       19.69      2.24 o 
   2  14   2        0.39       -2.72      1.99 o 
   3  14   2        4.56        6.52      2.30 o 
   4  14   2       19.38       17.23      4.06 o 
   0  15   2        7.17       -0.64      3.36 o 
 -12   1   3        0.01        1.77      4.40 o 
 -11   1   3        9.08        9.13      3.70 o 
 -10   1   3        9.65        4.37      2.50 o 
  -9   1   3      119.18       99.10      3.94 o 
  -8   1   3      121.60      105.77      3.55 o 
  -7   1   3        1.04        1.24      1.27 o 
  -6   1   3     1562.77     1597.14     16.97 o 
  -5   1   3     4310.36     4614.34     39.54 o 
  -4   1   3       43.84       45.88      1.16 o 
  -3   1   3       11.46       13.38      0.90 o 
  -2   1   3       98.71      103.99      1.71 o 
  -1   1   3     1203.06     1114.66      9.25 o 
   0   1   3      209.17      188.44      2.50 o 
   1   1   3      212.98      219.99      2.52 o 
   2   1   3     1382.94     1475.50     12.94 o 
   3   1   3      162.36      188.11      2.37 o 
   4   1   3      203.49      213.11      2.72 o 
   5   1   3      494.90      519.99      5.46 o 
   6   1   3       20.46       25.48      1.25 o 
   7   1   3      197.96      197.56      3.24 o 
   8   1   3        2.38        3.62      1.08 o 
   9   1   3       42.60       38.81      1.90 o 
  10   1   3        0.88       -0.83      1.50 o 
  11   1   3       39.28       45.07      2.48 o 
 -12   2   3       28.32       35.57      5.20 o 
 -11   2   3       36.86       23.88      4.26 o 
 -10   2   3        2.61        1.06      2.64 o 
  -9   2   3       49.25       51.24      3.87 o 
  -8   2   3      556.17      536.40      7.75 o 
  -7   2   3       89.60       89.26      3.03 o 
  -6   2   3       22.33       21.07      1.04 o 
  -5   2   3      880.93      909.56      7.38 o 
  -4   2   3      481.21      459.29      4.14 o 
  -3   2   3     1258.06     1201.64     10.03 o 
  -2   2   3      149.00      168.38      1.97 o 
  -1   2   3     4214.65     4149.11     32.12 o 
   0   2   3     1047.17     1064.11      8.81 o 
   1   2   3     2115.69     2232.70     17.56 o 
   2   2   3      385.28      357.27      4.58 o 
   3   2   3      534.84      528.62      5.08 o 
   4   2   3     2798.69     2955.23     23.30 o 
   5   2   3        1.29        2.28      0.66 o 
   6   2   3      180.77      185.78      2.70 o 
   7   2   3       55.81       57.89      1.97 o 
   8   2   3       21.94       20.57      1.42 o 
   9   2   3        1.11       -0.02      1.27 o 
  10   2   3       47.59       45.74      2.54 o 
  11   2   3        4.05        0.80      1.97 o 
 -12   3   3        1.38        0.28      8.54 o 
 -11   3   3        1.46       -3.12      3.92 o 
 -10   3   3       17.04       18.25      3.48 o 
  -9   3   3       77.56       71.94      4.50 o 
  -8   3   3        9.95        5.82      0.94 o 
  -7   3   3       26.61       30.94      2.50 o 
  -6   3   3        0.02       -0.38      0.66 o 
  -5   3   3      106.95       92.12      1.39 o 
  -4   3   3       38.59       27.12      0.93 o 
  -3   3   3        0.05        0.52      0.44 o 
  -2   3   3      135.81      136.07      1.74 o 
  -1   3   3        2.75        0.77      0.39 o 
   0   3   3       31.72       36.15      0.86 o 
   1   3   3        0.28       -0.58      0.52 o 
   2   3   3       37.87       35.77      1.34 o 
   3   3   3     1170.37     1194.05     12.57 o 
   4   3   3      239.64      237.24      2.75 o 
   5   3   3      199.49      192.78      2.57 o 
   6   3   3      180.37      189.17      2.73 o 
   7   3   3       41.09       42.36      2.00 o 
   8   3   3       11.37       14.92      1.35 o 
   9   3   3      408.11      439.60      5.40 o 
  10   3   3       13.14        9.38      2.54 o 
  11   3   3        1.88        0.57      2.22 o 
 -11   4   3        9.28       12.85     12.64 o 
 -10   4   3        0.58       -4.13      3.29 o 
  -9   4   3       25.75       19.32      1.62 o 
  -8   4   3        7.08        7.96      1.14 o 
  -7   4   3      128.36      144.42      2.20 o 
  -6   4   3       10.19       10.02      0.68 o 
  -5   4   3      842.58      876.70      6.78 o 
  -4   4   3        7.25        7.08      0.57 o 
  -3   4   3        0.49        0.21      0.47 o 
  -2   4   3        5.88        5.56      0.51 o 
  -1   4   3      721.84      752.41      6.16 o 
   0   4   3      245.86      256.87      2.77 o 
   1   4   3      131.66      136.81      2.63 o 
   2   4   3       62.62       76.19      1.68 o 
   3   4   3      291.60      346.67      4.30 o 
   4   4   3       18.40       22.00      2.28 o 
   5   4   3        3.02        4.84      0.70 o 
   6   4   3      198.28      199.51      2.84 o 
   7   4   3       23.27       22.46      1.39 o 
   8   4   3       50.43       46.86      2.23 o 
   9   4   3        7.17        5.06      1.53 o 
  10   4   3      104.61      124.65      4.80 o 
  11   4   3        0.27        3.66      2.27 o 
 -11   5   3       58.32       54.07      4.76 o 
 -10   5   3        7.05        7.14      3.41 o 
  -9   5   3        3.44        6.29      1.42 o 
  -8   5   3       51.47       46.16      1.79 o 
  -7   5   3       48.47       50.00      1.93 o 
  -6   5   3      113.61      101.55      1.71 o 
  -5   5   3        5.02        3.38      0.61 o 
  -4   5   3     2525.88     2721.02     18.95 o 
  -3   5   3       65.75       54.89      1.26 o 
  -2   5   3     2340.64     2435.93     21.32 o 
  -1   5   3       81.05       69.89      1.28 o 
   0   5   3      547.88      656.13      5.54 o 
   1   5   3        0.64        0.55      0.46 o 
   2   5   3       34.91       21.54      1.17 o 
   3   5   3      218.76      198.30      3.17 o 
   4   5   3      175.17      179.94      3.11 o 
   5   5   3        3.14        2.99      0.70 o 
   6   5   3      121.02      116.64      2.39 o 
   7   5   3      284.85      296.53      3.88 o 
   8   5   3        1.37        2.48      1.27 o 
   9   5   3       97.99      113.07      4.31 o 
  10   5   3        7.49        1.54      2.14 o 
 -11   6   3        3.21        4.15      4.14 o 
 -10   6   3        0.14        1.86      1.99 o 
  -9   6   3       28.49       27.58      1.65 o 
  -8   6   3        0.04        0.16      0.93 o 
  -7   6   3       77.08       72.64      1.81 o 
  -6   6   3        2.31        2.43      0.75 o 
  -5   6   3      156.19      162.84      2.41 o 
  -4   6   3       39.57       30.06      1.17 o 
  -3   6   3      189.17      159.11      2.20 o 
  -2   6   3      857.37      891.85      7.38 o 
  -1   6   3      633.90      616.32      6.37 o 
   0   6   3      721.55      724.17      5.77 o 
   1   6   3      224.86      187.17      2.25 o 
   2   6   3       94.64      106.08      2.35 o 
   3   6   3       46.40       50.99      1.75 o 
   4   6   3      419.52      432.87      4.96 o 
   5   6   3      132.67      130.31      2.33 o 
   6   6   3      401.14      421.67      4.34 o 
   7   6   3       14.41       17.39      1.37 o 
   8   6   3       39.65       31.41      1.72 o 
   9   6   3        0.42        0.34      2.14 o 
  10   6   3        0.07        2.07      2.28 o 
 -10   7   3        1.67        3.93      2.08 o 
  -9   7   3        0.00       -1.13      1.89 o 
  -8   7   3       16.07       18.30      1.43 o 
  -7   7   3        3.80        3.37      1.00 o 
  -6   7   3       19.03       22.80      1.10 o 
  -5   7   3       11.47        9.78      0.87 o 
  -4   7   3       70.55       71.54      1.65 o 
  -3   7   3        1.86        2.61      0.70 o 
  -2   7   3       66.30       82.43      1.61 o 
  -1   7   3       76.45       71.19      1.49 o 
   0   7   3     1524.22     1617.84     11.79 o 
   1   7   3      149.29      148.38      1.98 o 
   2   7   3      148.87      143.18      1.90 o 
   3   7   3       39.98       31.62      1.54 o 
   4   7   3      321.99      323.24      4.24 o 
   5   7   3      277.40      263.67      3.11 o 
   6   7   3        3.57        5.75      0.92 o 
   7   7   3        0.29       -0.25      1.08 o 
   8   7   3       13.49       16.82      1.54 o 
   9   7   3        1.94        2.51      1.73 o 
  10   7   3        2.30       -2.18      2.32 o 
 -10   8   3        1.81       -0.86      1.97 o 
  -9   8   3        0.88        0.13      1.86 o 
  -8   8   3        3.69        4.35      1.35 o 
  -7   8   3        7.26        7.55      1.19 o 
  -6   8   3        1.99        3.11      1.00 o 
  -5   8   3      120.59      138.29      2.37 o 
  -4   8   3        3.39        1.72      0.81 o 
  -3   8   3       97.28      104.46      1.95 o 
  -2   8   3        3.13        1.53      0.72 o 
  -1   8   3       93.37       97.59      1.79 o 
   0   8   3       39.02       33.89      1.27 o 
   1   8   3        6.70       10.59      0.78 o 
   2   8   3       20.42       18.93      1.14 o 
   3   8   3       70.98       74.22      1.58 o 
   4   8   3        7.59        8.71      0.80 o 
   5   8   3       12.30       11.33      0.95 o 
   6   8   3      261.94      263.64      3.24 o 
   7   8   3       85.25       78.96      2.44 o 
   8   8   3        0.62       -0.45      1.43 o 
   9   8   3        0.52        1.44      1.84 o 
  -9   9   3       15.88       15.75      1.88 o 
  -8   9   3       30.22       30.22      1.86 o 
  -7   9   3        6.07        6.64      1.32 o 
  -6   9   3      227.01      224.16      3.28 o 
  -5   9   3       14.07       12.64      1.16 o 
  -4   9   3      346.91      345.53      3.88 o 
  -3   9   3      327.54      326.54      3.62 o 
  -2   9   3      284.90      270.51      3.20 o 
  -1   9   3       43.40       39.94      1.53 o 
   0   9   3      244.77      244.67      2.97 o 
   1   9   3      233.09      229.28      2.83 o 
   2   9   3      202.92      200.77      2.64 o 
   3   9   3       30.94       32.13      1.32 o 
   4   9   3       98.29       89.41      1.94 o 
   5   9   3       34.47       33.47      1.52 o 
   6   9   3       48.74       43.39      3.12 o 
   7   9   3       19.26       15.94      1.79 o 
   8   9   3       73.81       70.44      3.06 o 
   9   9   3        7.95       13.32      3.72 o 
  -9  10   3       34.85       43.51      4.63 o 
  -8  10   3       40.11       35.84      2.17 o 
  -7  10   3       63.49       70.13      3.04 o 
  -6  10   3        0.21        0.94      1.28 o 
  -5  10   3        0.07        0.64      1.17 o 
  -4  10   3       78.88       77.71      2.26 o 
  -3  10   3      158.42      157.85      2.72 o 
  -2  10   3      344.38      364.97      4.01 o 
  -1  10   3       28.83       28.85      1.38 o 
   0  10   3        8.47        4.44      0.94 o 
   1  10   3       50.65       50.26      1.79 o 
   2  10   3      116.43      114.69      2.34 o 
   3  10   3      133.52      128.02      2.47 o 
   4  10   3       15.84       20.44      1.44 o 
   5  10   3      234.29      205.53      4.57 o 
   6  10   3       88.88       98.93      2.65 o 
   7  10   3        0.70       -0.16      1.55 o 
   8  10   3       95.48      110.36      4.62 o 
  -8  11   3       43.92       50.28      2.59 o 
  -7  11   3        0.35        2.58      1.93 o 
  -6  11   3       45.03       38.28      2.72 o 
  -5  11   3      327.34      336.13      4.36 o 
  -4  11   3       46.29       56.22      2.30 o 
  -3  11   3       15.10       14.18      1.53 o 
  -2  11   3      116.42      121.35      2.60 o 
  -1  11   3      167.98      174.65      2.93 o 
   0  11   3       13.35       16.67      1.34 o 
   1  11   3      184.85      162.28      3.18 o 
   2  11   3        1.12       -0.20      1.11 o 
   3  11   3      190.86      179.00      4.90 o 
   4  11   3        5.50        5.24      1.37 o 
   5  11   3        3.00        3.42      1.44 o 
   6  11   3       13.97       10.17      2.05 o 
   7  11   3        7.88        8.66      2.13 o 
  -7  12   3       28.80       24.46      2.51 o 
  -6  12   3       15.12       17.31      2.68 o 
  -5  12   3        8.04        7.60      1.84 o 
  -4  12   3      129.55      143.63      3.65 o 
  -3  12   3       25.04       23.14      2.00 o 
  -2  12   3       37.49       42.65      1.98 o 
  -1  12   3        7.15        6.07      1.47 o 
   0  12   3      116.96       99.99      3.04 o 
   1  12   3        0.78        0.69      1.42 o 
   2  12   3        0.89        2.52      1.73 o 
   3  12   3        0.89       -2.40      2.23 o 
   4  12   3        7.54        6.13      1.67 o 
   5  12   3        2.33       -0.18      1.70 o 
   6  12   3        0.90        1.77      2.09 o 
  -5  13   3      116.60      129.72      8.31 o 
  -4  13   3      117.67      115.67      6.63 o 
  -3  13   3        1.99       -0.22      1.91 o 
  -2  13   3       47.15       44.66      3.64 o 
  -1  13   3        3.94        3.84      1.83 o 
   0  13   3       83.96       81.25      3.39 o 
   1  13   3      215.55      196.43      4.28 o 
   2  13   3       74.71       77.01      6.26 o 
   3  13   3      171.49      163.10      6.18 o 
   4  13   3       27.86       32.34      2.47 o 
   5  13   3       22.45       28.32      2.54 o 
  -3  14   3        0.19       -1.79      2.26 o 
  -2  14   3       17.37       17.60      2.27 o 
  -1  14   3        0.36        1.36      2.07 o 
   0  14   3       31.02       33.87      3.25 o 
   1  14   3       20.43       20.19      2.25 o 
   2  14   3       21.76       25.42      2.37 o 
   3  14   3        2.92        2.31      2.34 o 
 -12   0   4        1.84        4.34      6.51 o 
 -11   0   4       49.53       47.36      6.79 o 
 -10   0   4        0.38       -5.94      4.43 o 
  -9   0   4      337.45      290.13     11.89 o 
  -8   0   4      706.04      698.47     13.44 o 
  -7   0   4        1.05        4.51      2.55 o 
  -6   0   4       33.72       34.32      1.34 o 
  -5   0   4     1343.48     1363.55     14.10 o 
  -4   0   4        2.14        6.84      3.02 o 
  -3   0   4      115.53      112.28      3.60 o 
  -2   0   4      134.81      170.91      4.17 o 
  -1   0   4      221.41      199.39      6.70 o 
   0   0   4      608.14      763.33     11.54 o 
   1   0   4        2.56        0.90      0.80 o 
   2   0   4     3272.90     3718.31     49.70 o 
   3   0   4     1026.98     1161.23     16.54 o 
   4   0   4      818.99      864.97     12.88 o 
   5   0   4       96.57       86.67      3.73 o 
   6   0   4      330.76      333.91      5.56 o 
   7   0   4       39.25       45.11      3.00 o 
   8   0   4       44.33       59.64      3.51 o 
   9   0   4       37.25       37.42      2.66 o 
  10   0   4        0.41        1.73      2.35 o 
  11   0   4        1.08       -0.35      3.95 o 
 -12   1   4        3.35       -3.69      4.55 o 
 -11   1   4       60.48       51.03      4.94 o 
 -10   1   4        0.34        4.13      3.68 o 
  -9   1   4        2.70        5.24      2.80 o 
  -8   1   4      262.71      256.71      5.34 o 
  -7   1   4      431.72      411.92      6.42 o 
  -6   1   4       94.26       83.16      1.42 o 
  -5   1   4      173.23      192.40      2.38 o 
  -4   1   4      353.84      373.61      4.05 o 
  -3   1   4     1297.65     1259.56     10.74 o 
  -2   1   4      348.80      330.45      3.61 o 
  -1   1   4      656.38      661.89      6.69 o 
   0   1   4       68.62       76.86      1.99 o 
   1   1   4     3481.37     3734.54     40.89 o 
   2   1   4        0.44       -0.15      0.58 o 
   3   1   4      465.09      510.38      5.24 o 
   4   1   4       15.03       17.54      0.97 o 
   5   1   4       30.12       26.70      1.36 o 
   6   1   4        9.63        9.68      1.07 o 
   7   1   4       54.54       54.99      2.26 o 
   8   1   4       30.80       30.01      1.58 o 
   9   1   4       19.02       23.70      1.69 o 
  10   1   4        6.43        6.81      1.80 o 
 -12   2   4       18.41        9.90      4.84 o 
 -11   2   4        0.00        3.47      3.96 o 
 -10   2   4        0.40        1.13      3.77 o 
  -9   2   4      190.14      169.65     12.92 o 
  -8   2   4      103.27       94.77      3.81 o 
  -7   2   4       40.92       42.42      1.78 o 
  -6   2   4       57.93       50.91      2.29 o 
  -5   2   4       27.86       20.27      1.17 o 
  -4   2   4      209.98      204.84      2.74 o 
  -3   2   4      163.29      165.34      2.36 o 
  -2   2   4       15.51       16.55      0.95 o 
  -1   2   4      143.38      167.10      2.45 o 
   0   2   4      306.33      294.11      3.19 o 
   1   2   4        5.22       10.49      0.71 o 
   2   2   4      151.01      162.29      2.35 o 
   3   2   4       12.94       22.44      0.94 o 
   4   2   4      406.66      454.64      4.54 o 
   5   2   4        0.09       -0.24      0.75 o 
   6   2   4       13.50        9.86      1.02 o 
   7   2   4        3.94        5.09      1.10 o 
   8   2   4       60.34       62.68      2.57 o 
   9   2   4        6.68        8.86      1.91 o 
  10   2   4       79.30       76.16      3.31 o 
 -11   3   4       23.56       27.91      8.68 o 
 -10   3   4       52.84       38.68      6.04 o 
  -9   3   4        0.66        1.31      2.50 o 
  -8   3   4       20.28       21.68      1.64 o 
  -7   3   4      122.24      116.41      2.69 o 
  -6   3   4        3.29        4.00      1.15 o 
  -5   3   4        8.96        6.95      0.76 o 
  -4   3   4       21.10       15.70      0.85 o 
  -3   3   4      176.29      181.74      2.35 o 
  -2   3   4       63.20       65.52      1.63 o 
  -1   3   4       48.06       42.05      1.24 o 
   0   3   4       93.96      103.26      2.68 o 
   1   3   4      956.73      881.63      9.82 o 
   2   3   4       41.87       43.54      1.86 o 
   3   3   4      216.59      226.07      3.77 o 
   4   3   4        8.45        9.25      1.19 o 
   5   3   4       17.06       12.46      0.86 o 
   6   3   4       52.15       51.06      1.82 o 
   7   3   4      251.75      263.90      3.68 o 
   8   3   4       48.55       49.70      2.28 o 
   9   3   4        0.79        1.67      1.65 o 
  10   3   4        1.63       -0.93      1.84 o 
 -11   4   4       16.15       12.95      4.62 o 
 -10   4   4       22.35       16.94      4.05 o 
  -9   4   4       16.19       17.32      1.70 o 
  -8   4   4       18.86       19.39      2.00 o 
  -7   4   4      242.96      255.90      3.28 o 
  -6   4   4        4.15        1.68      0.81 o 
  -5   4   4      114.82      109.55      2.81 o 
  -4   4   4      230.52      222.59      2.56 o 
  -3   4   4       62.71       68.18      1.44 o 
  -2   4   4      530.68      514.31      4.71 o 
  -1   4   4        1.86        1.93      0.54 o 
   0   4   4     1506.35     1407.84     16.02 o 
   1   4   4      274.72      270.38      3.77 o 
   2   4   4     1503.97     1514.16     14.28 o 
   3   4   4        0.10       -0.39      1.01 o 
   4   4   4     1386.92     1417.87     15.20 o 
   5   4   4       12.96       10.11      1.57 o 
   6   4   4     1540.69     1599.21     13.55 o 
   7   4   4      124.75      116.02      2.59 o 
   8   4   4        0.21        1.31      1.34 o 
   9   4   4       29.32       22.88      1.85 o 
  10   4   4        5.43        5.80      2.13 o 
 -11   5   4        0.61       -0.15      4.65 o 
 -10   5   4        9.58       10.24      3.10 o 
  -9   5   4        0.33       -1.02      2.03 o 
  -8   5   4       58.27       62.17      3.11 o 
  -7   5   4       40.57       41.78      1.61 o 
  -6   5   4        8.05       10.72      0.86 o 
  -5   5   4      222.64      227.30      2.71 o 
  -4   5   4        0.35        0.79      0.66 o 
  -3   5   4      260.69      259.52      2.86 o 
  -2   5   4        0.84        0.07      0.57 o 
  -1   5   4       13.22       15.13      0.77 o 
   0   5   4      726.76      786.89      6.24 o 
   1   5   4       37.07       23.87      1.22 o 
   2   5   4       94.24       77.59      2.03 o 
   3   5   4        0.56        0.35      1.00 o 
   4   5   4        4.89        4.79      1.18 o 
   5   5   4       40.43       41.08      2.57 o 
   6   5   4       37.07       35.62      2.25 o 
   7   5   4      140.99      146.24      3.17 o 
   8   5   4        0.27       -1.36      1.39 o 
   9   5   4        0.37        1.09      1.79 o 
  10   5   4        5.66        5.98      2.65 o 
 -11   6   4        3.19        3.77      4.81 o 
 -10   6   4       22.61       19.55      2.16 o 
  -9   6   4        0.09       -1.51      1.73 o 
  -8   6   4        2.89        2.68      1.06 o 
  -7   6   4       82.13       72.55      2.36 o 
  -6   6   4        0.04       -0.17      0.82 o 
  -5   6   4       83.20       71.75      1.75 o 
  -4   6   4       35.07       36.38      1.54 o 
  -3   6   4     1772.07     1922.03     15.54 o 
  -2   6   4       39.99       45.42      1.37 o 
  -1   6   4      212.28      252.26      2.78 o 
   0   6   4       95.58       92.48      1.58 o 
   1   6   4       12.29        8.24      0.95 o 
   2   6   4      351.94      340.06      4.30 o 
   3   6   4       43.92       32.84      1.75 o 
   4   6   4       66.00       68.12      2.52 o 
   5   6   4      281.57      285.79      4.58 o 
   6   6   4       20.78       22.91      1.99 o 
   7   6   4        1.74        4.08      1.92 o 
   8   6   4       95.99      108.34      4.49 o 
   9   6   4       51.01       47.77      2.55 o 
 -10   7   4        1.60       -2.14      2.25 o 
  -9   7   4        2.22        2.62      2.22 o 
  -8   7   4        6.04        6.81      1.25 o 
  -7   7   4        2.24        0.55      1.05 o 
  -6   7   4       38.58       39.29      2.00 o 
  -5   7   4      155.92      153.28      2.46 o 
  -4   7   4      134.45      127.88      2.40 o 
  -3   7   4      101.94      104.66      2.05 o 
  -2   7   4       52.28       58.14      1.72 o 
  -1   7   4      184.47      177.19      2.36 o 
   0   7   4       89.67      106.44      1.79 o 
   1   7   4      794.61      795.10      7.05 o 
   2   7   4       67.58       64.19      2.16 o 
   3   7   4     1321.34     1359.30     12.36 o 
   4   7   4        9.93       10.21      1.35 o 
   5   7   4      199.03      195.20      3.98 o 
   6   7   4      194.40      186.86      4.16 o 
   7   7   4       15.94       14.69      2.23 o 
   8   7   4      127.83      124.60      3.51 o 
   9   7   4       19.33       26.14      3.21 o 
 -10   8   4        0.20        5.07      3.59 o 
  -9   8   4        6.58        8.66      1.66 o 
  -8   8   4        0.58        1.10      1.43 o 
  -7   8   4        7.61        4.61      1.21 o 
  -6   8   4       90.65       95.28      2.33 o 
  -5   8   4        3.71        2.11      0.98 o 
  -4   8   4      166.67      174.07      2.79 o 
  -3   8   4       42.61       48.84      1.71 o 
  -2   8   4      172.51      165.71      2.60 o 
  -1   8   4        6.45        6.52      0.86 o 
   0   8   4      100.21       94.59      1.86 o 
   1   8   4        9.92        8.55      0.80 o 
   2   8   4       75.90       72.13      2.39 o 
   3   8   4       50.34       56.27      2.39 o 
   4   8   4      111.66      108.03      2.95 o 
   5   8   4      298.70      302.09      6.16 o 
   6   8   4        0.17        1.64      1.80 o 
   7   8   4        3.31        4.74      2.44 o 
   8   8   4       44.23       46.36      4.22 o 
  -9   9   4        6.82       10.94      2.22 o 
  -8   9   4       16.00       15.76      1.79 o 
  -7   9   4        3.28        2.92      1.47 o 
  -6   9   4      155.58      167.26      3.00 o 
  -5   9   4       88.05       91.60      2.37 o 
  -4   9   4       28.19       30.40      1.48 o 
  -3   9   4       53.87       58.42      1.93 o 
  -2   9   4        4.56        4.64      0.96 o 
  -1   9   4      172.22      169.41      2.61 o 
   0   9   4        3.89        5.26      0.92 o 
   1   9   4       64.82       56.81      1.68 o 
   2   9   4       36.03       30.22      1.71 o 
   3   9   4       36.16       34.75      1.86 o 
   4   9   4       68.27       51.38      2.35 o 
   5   9   4      289.12      272.68      5.01 o 
   6   9   4        2.85       -1.72      2.33 o 
   7   9   4      138.66      145.88      6.61 o 
   8   9   4       10.12       12.94      7.50 o 
  -8  10   4       32.95       31.08      2.20 o 
  -7  10   4       39.36       35.30      2.04 o 
  -6  10   4       96.13       89.56      2.94 o 
  -5  10   4        0.06       -0.13      1.26 o 
  -4  10   4        0.95        4.06      1.20 o 
  -3  10   4        9.66        9.80      1.18 o 
  -2  10   4        0.03        0.29      1.17 o 
  -1  10   4       67.18       68.01      2.10 o 
   0  10   4        1.33        0.41      1.01 o 
   1  10   4       15.74       18.03      1.29 o 
   2  10   4       10.75       10.46      1.12 o 
   3  10   4       27.08       14.58      1.99 o 
   4  10   4       78.99       64.61      4.92 o 
   5  10   4       13.61        4.70      2.48 o 
   6  10   4        3.05        0.95      2.55 o 
   7  10   4       25.62       21.96      3.80 o 
  -7  11   4       27.82       38.24      4.18 o 
  -6  11   4        0.26       -1.11      1.65 o 
  -5  11   4       62.19       67.41      2.90 o 
  -4  11   4       27.90       24.89      1.68 o 
  -3  11   4      129.61      118.30      2.86 o 
  -2  11   4       12.86       11.61      1.35 o 
  -1  11   4       49.74       51.10      2.14 o 
   0  11   4       10.53       10.78      1.34 o 
   1  11   4       45.40       49.71      2.78 o 
   2  11   4       15.59        8.25      1.34 o 
   3  11   4       76.08       97.11      6.97 o 
   4  11   4       16.46       19.60      2.72 o 
   5  11   4       62.50       68.62      6.95 o 
   6  11   4       34.45       34.13      4.15 o 
  -6  12   4       10.36        8.50      2.28 o 
  -5  12   4       95.56       98.83      3.78 o 
  -4  12   4      251.67      260.28      4.79 o 
  -3  12   4        1.87        4.48      1.81 o 
  -2  12   4      404.63      390.46      5.92 o 
  -1  12   4       16.68       20.38      1.90 o 
   0  12   4      543.92      522.48      6.76 o 
   1  12   4        0.02        0.16      1.54 o 
   2  12   4       29.77       34.55      2.06 o 
   3  12   4       14.18       13.37      1.57 o 
   4  12   4       54.50       53.23      3.75 o 
   5  12   4        2.58       -0.41      3.01 o 
  -5  13   4        3.88        1.98      2.53 o 
  -4  13   4        0.01        3.12      2.27 o 
  -3  13   4       29.02       38.64      3.25 o 
  -2  13   4        1.35       -1.57      1.97 o 
  -1  13   4        0.65        5.81      1.93 o 
   0  13   4        0.38        1.22      1.85 o 
   1  13   4        9.76        4.41      1.90 o 
   2  13   4       19.39       22.38      2.87 o 
   3  13   4       15.16       15.02      2.06 o 
  -2  14   4        0.06        2.45      2.76 o 
  -1  14   4        1.09        1.43      2.21 o 
   0  14   4        3.86        1.11      2.15 o 
 -11   1   5       15.06       12.83      4.59 o 
 -10   1   5       17.47       18.05      3.84 o 
  -9   1   5       25.02       22.33      3.65 o 
  -8   1   5      263.86      261.08      6.61 o 
  -7   1   5       16.35       18.14      0.99 o 
  -6   1   5       27.03       26.17      1.33 o 
  -5   1   5        1.84        3.09      0.87 o 
  -4   1   5        3.22        3.79      0.87 o 
  -3   1   5      214.24      242.52      3.22 o 
  -2   1   5      182.75      188.48      3.01 o 
  -1   1   5     2004.25     2146.50     19.17 o 
   0   1   5      972.87     1032.98     12.52 o 
   1   1   5     1351.65     1530.47     13.92 o 
   2   1   5      442.60      425.86      4.71 o 
   3   1   5      111.59       97.98      1.95 o 
   4   1   5      166.02      152.91      2.53 o 
   5   1   5       27.92       30.87      1.54 o 
   6   1   5      101.17       96.34      2.48 o 
   7   1   5        8.69        9.65      1.36 o 
   8   1   5       60.18       68.52      2.65 o 
   9   1   5       43.29       38.09      2.14 o 
  10   1   5        4.60        1.25      2.10 o 
 -11   2   5       11.15        6.99      5.85 o 
 -10   2   5      149.51      151.25     15.52 o 
  -9   2   5        0.38       -1.63      3.25 o 
  -8   2   5       53.97       50.34      3.48 o 
  -7   2   5       10.74       10.47      1.23 o 
  -6   2   5      223.32      222.45      3.18 o 
  -5   2   5        0.07       -0.30      0.84 o 
  -4   2   5      133.31      143.54      2.69 o 
  -3   2   5        0.24       -0.17      0.78 o 
  -2   2   5      728.93      704.45      6.73 o 
  -1   2   5        0.41        0.36      0.70 o 
   0   2   5      317.27      324.46      3.66 o 
   1   2   5       47.52       35.77      1.51 o 
   2   2   5       17.31       30.72      1.29 o 
   3   2   5       14.72       16.94      0.99 o 
   4   2   5       26.75       26.43      1.26 o 
   5   2   5      316.50      312.20      3.77 o 
   6   2   5       28.48       28.54      1.58 o 
   7   2   5       32.52       34.00      1.89 o 
   8   2   5      178.19      194.67      5.39 o 
   9   2   5       11.75       13.47      1.82 o 
  10   2   5        1.01       -0.07      2.42 o 
 -11   3   5       13.09       11.83      4.77 o 
 -10   3   5        8.29       14.62      4.23 o 
  -9   3   5       26.79       25.22      3.96 o 
  -8   3   5        0.00        0.92      1.37 o 
  -7   3   5        2.75        1.77      0.94 o 
  -6   3   5       21.15       22.40      1.49 o 
  -5   3   5       62.22       53.39      1.83 o 
  -4   3   5       21.18       27.26      1.34 o 
  -3   3   5      315.98      342.91      4.04 o 
  -2   3   5      142.44      131.87      2.32 o 
  -1   3   5      625.56      608.52      5.94 o 
   0   3   5      588.39      580.00      5.62 o 
   1   3   5      122.07       95.41      1.72 o 
   2   3   5      523.97      532.27      6.95 o 
   3   3   5      545.07      536.50      8.23 o 
   4   3   5      285.88      295.19      4.93 o 
   5   3   5       17.47       13.61      1.89 o 
   6   3   5      500.00      510.89      5.42 o 
   7   3   5      197.16      194.51      3.34 o 
   8   3   5       21.43       25.27      1.74 o 
   9   3   5       41.24       42.84      2.26 o 
  10   3   5        2.18        3.43      2.75 o 
 -11   4   5        7.47        5.73      9.25 o 
 -10   4   5        6.03       11.85      4.24 o 
  -9   4   5       14.19       12.45      1.98 o 
  -8   4   5       60.54       67.44      3.26 o 
  -7   4   5       37.07       36.12      1.80 o 
  -6   4   5        0.03        0.67      0.98 o 
  -5   4   5       31.96       28.38      1.39 o 
  -4   4   5        0.06       -0.47      0.89 o 
  -3   4   5      119.25      117.03      2.47 o 
  -2   4   5       36.57       32.68      1.49 o 
  -1   4   5      335.62      326.07      3.78 o 
   0   4   5       43.91       38.60      1.35 o 
   1   4   5      139.89      140.08      3.26 o 
   2   4   5       41.32       44.66      2.72 o 
   3   4   5      366.29      346.35      5.40 o 
   4   4   5      428.20      436.48      6.37 o 
   5   4   5      240.92      254.65      4.83 o 
   6   4   5        3.76        4.68      1.75 o 
   7   4   5        6.32        3.59      1.47 o 
   8   4   5      124.67      130.43      3.88 o 
   9   4   5        4.04        2.98      1.88 o 
 -10   5   5        4.89        8.87      5.99 o 
  -9   5   5        0.10        2.53      2.09 o 
  -8   5   5        1.57        0.03      1.81 o 
  -7   5   5      112.36      111.79      3.55 o 
  -6   5   5      365.41      373.25      4.25 o 
  -5   5   5      105.71      100.85      2.21 o 
  -4   5   5      129.43      127.26      2.20 o 
  -3   5   5        6.94        2.96      0.80 o 
  -2   5   5       34.95       38.80      1.52 o 
  -1   5   5      179.77      177.13      2.49 o 
   0   5   5        0.09        0.40      0.69 o 
   1   5   5     1017.79     1082.03     11.05 o 
   2   5   5      223.94      212.45      4.14 o 
   3   5   5      844.22      845.32     10.24 o 
   4   5   5       93.94       90.96      3.20 o 
   5   5   5      220.33      216.33      4.63 o 
   6   5   5       51.45       50.86      4.05 o 
   7   5   5       12.71        7.79      2.18 o 
   8   5   5       28.08       28.30      2.79 o 
   9   5   5        7.24        2.67      3.69 o 
 -10   6   5        1.87        3.30      2.83 o 
  -9   6   5        0.16        0.90      1.94 o 
  -8   6   5       31.24       29.80      1.68 o 
  -7   6   5        1.56        1.86      1.15 o 
  -6   6   5       24.69       26.73      1.36 o 
  -5   6   5       15.75       13.91      1.10 o 
  -4   6   5       24.30       23.70      1.20 o 
  -3   6   5      181.12      186.84      2.65 o 
  -2   6   5      170.42      161.09      2.37 o 
  -1   6   5       19.19       14.42      0.93 o 
   0   6   5      238.21      239.17      2.76 o 
   1   6   5       71.07       71.38      2.31 o 
   2   6   5       33.76       31.15      2.39 o 
   3   6   5      473.11      462.47      6.14 o 
   4   6   5       30.87       22.87      1.97 o 
   5   6   5      234.27      236.91      4.99 o 
   6   6   5       18.22       14.16      2.07 o 
   7   6   5       17.52       20.39      2.48 o 
   8   6   5        4.14        4.77      3.33 o 
   9   6   5        5.97       16.88      3.97 o 
 -10   7   5        7.31        0.58      3.00 o 
  -9   7   5       10.58       13.61      2.28 o 
  -8   7   5        1.94       -1.28      1.50 o 
  -7   7   5       12.87       16.42      1.39 o 
  -6   7   5      147.43      157.78      3.21 o 
  -5   7   5       45.94       48.38      1.91 o 
  -4   7   5        9.81       11.55      1.09 o 
  -3   7   5      240.05      240.78      3.13 o 
  -2   7   5      122.70      122.87      2.22 o 
  -1   7   5      162.24      159.03      2.40 o 
   0   7   5      180.15      169.68      2.39 o 
   1   7   5       29.99       34.75      1.83 o 
   2   7   5     1552.40     1511.42     13.75 o 
   3   7   5        0.09        2.53      1.52 o 
   4   7   5       57.65       57.87      3.00 o 
   5   7   5      187.70      188.51      6.06 o 
   6   7   5       12.32       14.03      2.57 o 
   7   7   5        4.41       10.49      3.54 o 
   8   7   5        3.06        4.47      3.56 o 
  -9   8   5        0.00        3.23      2.00 o 
  -8   8   5        0.09       -1.79      1.58 o 
  -7   8   5       21.12       20.49      1.57 o 
  -6   8   5        0.15       -0.21      1.24 o 
  -5   8   5        0.12        0.04      1.17 o 
  -4   8   5        7.21        5.17      1.11 o 
  -3   8   5        0.54        0.56      1.03 o 
  -2   8   5      114.63      114.24      2.29 o 
  -1   8   5       43.73       37.10      1.64 o 
   0   8   5      141.06      137.98      2.30 o 
   1   8   5       20.22       20.17      1.72 o 
   2   8   5       10.55        6.59      1.48 o 
   3   8   5      415.34      404.09      5.97 o 
   4   8   5      123.49      109.17      3.68 o 
   5   8   5      260.99      245.15      8.90 o 
   6   8   5       26.49       19.96      3.24 o 
   7   8   5        1.26       -4.55      4.25 o 
   8   8   5       12.18       -1.58      4.06 o 
  -8   9   5        7.43        4.03      1.85 o 
  -7   9   5       28.65       26.32      1.81 o 
  -6   9   5        9.48        8.44      1.50 o 
  -5   9   5        0.51        0.61      1.31 o 
  -4   9   5        3.32        3.09      1.19 o 
  -3   9   5        2.79        2.09      1.16 o 
  -2   9   5        4.30        3.05      1.15 o 
  -1   9   5        0.47        1.67      1.07 o 
   0   9   5        1.83       -0.30      1.00 o 
   1   9   5      228.48      198.12      4.27 o 
   2   9   5       49.88       47.23      3.58 o 
   3   9   5       17.70       17.03      1.98 o 
   4   9   5       20.24       14.91      2.86 o 
   5   9   5       31.71       35.62      4.95 o 
   6   9   5       59.26       46.32      4.20 o 
   7   9   5       15.43       14.79      4.48 o 
  -8  10   5        4.25        6.96      2.75 o 
  -7  10   5        0.57        1.93      1.86 o 
  -6  10   5        2.22        3.06      1.65 o 
  -5  10   5       73.88       70.55      2.85 o 
  -4  10   5       52.43       55.96      2.41 o 
  -3  10   5       11.39        6.39      1.37 o 
  -2  10   5      121.56      120.68      2.84 o 
  -1  10   5       67.72       62.85      2.34 o 
   0  10   5       91.03       94.65      2.67 o 
   1  10   5      304.44      293.68      6.77 o 
   2  10   5      374.97      356.17      7.42 o 
   3  10   5      381.57      355.67      7.64 o 
   4  10   5       29.90       24.62      2.92 o 
   5  10   5       87.70       87.43      6.21 o 
   6  10   5        0.45        2.95      4.81 o 
  -6  11   5        0.21       -2.62      2.14 o 
  -5  11   5      105.58      101.59      4.57 o 
  -4  11   5        1.90        3.52      1.71 o 
  -3  11   5       85.28       85.54      3.16 o 
  -2  11   5        1.32        0.34      1.71 o 
  -1  11   5        2.38       -0.78      1.51 o 
   0  11   5       23.98       18.72      1.64 o 
   1  11   5        9.19        7.94      1.34 o 
   2  11   5        1.30       -1.44      2.47 o 
   3  11   5       16.37       14.11      2.87 o 
   4  11   5       35.77       29.14      3.32 o 
   5  11   5        0.01       -2.56      2.95 o 
  -5  12   5        3.96        7.08      2.32 o 
  -4  12   5        2.65        1.28      2.09 o 
  -3  12   5       28.82       25.59      3.43 o 
  -2  12   5       32.43       23.44      2.45 o 
  -1  12   5       27.67       21.53      2.64 o 
   0  12   5        0.24       -2.58      1.72 o 
   1  12   5        0.24       -1.23      1.59 o 
   2  12   5        0.88        0.72      2.75 o 
   3  12   5        3.87        4.63      2.84 o 
   4  12   5        6.16       11.68      3.33 o 
  -3  13   5       88.72       92.61      5.46 o 
  -2  13   5       10.71        7.77      2.26 o 
  -1  13   5        0.20       -0.62      2.32 o 
   0  13   5        9.79        6.81      2.02 o 
   1  13   5        1.76        2.16      2.12 o 
   2  13   5       26.60       29.20      4.24 o 
 -11   0   6       99.07       74.07      9.15 o 
 -10   0   6       24.14       21.23      6.32 o 
  -9   0   6        0.01       -2.74      5.09 o 
  -8   0   6       17.16       20.51      2.20 o 
  -7   0   6        3.84        6.83      1.64 o 
  -6   0   6       18.98       18.73      1.60 o 
  -5   0   6      325.90      333.38      5.19 o 
  -4   0   6     1275.76     1307.76     16.62 o 
  -3   0   6      684.89      703.11     12.28 o 
  -2   0   6     1261.12     1396.54     21.08 o 
  -1   0   6     1064.50     1077.74     16.68 o 
   0   0   6        5.92        4.25      1.45 o 
   1   0   6      302.85      288.44      6.02 o 
   2   0   6       46.05       45.54      2.66 o 
   3   0   6      618.56      620.31     10.13 o 
   4   0   6       22.87       20.14      1.88 o 
   5   0   6      344.16      359.21      6.14 o 
   6   0   6        2.07        6.21      1.81 o 
   7   0   6       24.76       31.55      2.48 o 
   8   0   6       37.88       37.26      4.58 o 
   9   0   6       12.60        9.42      3.03 o 
 -11   1   6       12.66       18.42      5.03 o 
 -10   1   6       27.07       35.21     10.24 o 
  -9   1   6        2.40       10.75     10.19 o 
  -8   1   6        1.00        2.46      1.18 o 
  -7   1   6        0.20        0.74      0.94 o 
  -6   1   6        0.18        0.85      1.04 o 
  -5   1   6        2.76        3.52      1.09 o 
  -4   1   6        3.35        5.62      1.09 o 
  -3   1   6        0.73       -0.43      1.09 o 
  -2   1   6       82.41       84.24      2.19 o 
  -1   1   6      320.83      348.35      4.19 o 
   0   1   6       37.11       37.27      1.75 o 
   1   1   6       26.34       28.95      1.59 o 
   2   1   6      177.44      145.76      2.62 o 
   3   1   6       63.34       68.45      1.98 o 
   4   1   6      125.84      115.19      3.65 o 
   5   1   6       70.51       67.02      2.27 o 
   6   1   6        0.53       -0.61      1.60 o 
   7   1   6      135.56      135.60      3.06 o 
   8   1   6        6.16        6.25      1.77 o 
   9   1   6       89.71       94.32      4.03 o 
 -10   2   6        0.32        4.01      4.22 o 
  -9   2   6        0.06       -0.57      3.49 o 
  -8   2   6        9.16        8.46      2.27 o 
  -7   2   6        2.24        1.34      1.65 o 
  -6   2   6       72.51       88.48      2.66 o 
  -5   2   6        0.52        0.36      1.08 o 
  -4   2   6        1.52        2.04      1.05 o 
  -3   2   6       10.25       11.41      1.12 o 
  -2   2   6       51.90       54.43      2.17 o 
  -1   2   6        9.10       10.88      1.05 o 
   0   2   6      101.08      117.37      2.51 o 
   1   2   6        5.34        3.78      0.89 o 
   2   2   6       99.85      114.15      2.67 o 
   3   2   6       62.74       58.96      1.77 o 
   4   2   6        0.01        0.77      0.90 o 
   5   2   6        3.90        1.43      1.51 o 
   6   2   6      207.81      200.51      3.55 o 
   7   2   6        9.01        8.57      1.55 o 
   8   2   6       62.66       58.33      4.44 o 
   9   2   6        7.97        9.20      2.43 o 
 -10   3   6        0.79        2.98     12.50 o 
  -9   3   6        4.42        4.26      2.16 o 
  -8   3   6        1.50        0.60      1.66 o 
  -7   3   6        6.46        6.71      2.54 o 
  -6   3   6       14.48       14.45      1.30 o 
  -5   3   6        1.47        1.03      1.12 o 
  -4   3   6       10.43       11.21      1.14 o 
  -3   3   6       75.60       80.50      2.26 o 
  -2   3   6      206.95      208.20      3.21 o 
  -1   3   6        3.16        2.66      0.93 o 
   0   3   6      178.84      179.73      2.76 o 
   1   3   6        1.08        1.14      0.82 o 
   2   3   6      583.46      594.70      7.86 o 
   3   3   6       14.29       13.22      1.67 o 
   4   3   6        0.60       -1.18      1.52 o 
   5   3   6      393.00      396.89      6.46 o 
   6   3   6        5.68        7.80      2.34 o 
   7   3   6        0.77       -0.43      1.42 o 
   8   3   6       13.77       13.86      2.62 o 
   9   3   6        1.64       -2.76      3.23 o 
 -10   4   6        8.54        9.62      6.32 o 
  -9   4   6       69.23       74.01      5.73 o 
  -8   4   6       30.94       32.19      2.00 o 
  -7   4   6      121.75      132.70      3.09 o 
  -6   4   6        0.71       -0.37      1.33 o 
  -5   4   6      195.92      192.36      3.32 o 
  -4   4   6      112.50      116.70      2.65 o 
  -3   4   6      423.92      423.81      4.98 o 
  -2   4   6      157.47      161.83      2.85 o 
  -1   4   6      267.64      249.02      3.85 o 
   0   4   6       49.03       47.17      1.69 o 
   1   4   6      542.42      551.07      6.29 o 
   2   4   6      544.62      518.61      7.31 o 
   3   4   6     1395.14     1398.45     15.63 o 
   4   4   6      512.08      496.94      7.35 o 
   5   4   6      145.30      146.76      7.37 o 
   6   4   6       30.23       35.84      2.56 o 
   7   4   6       15.73       18.73      2.79 o 
   8   4   6        0.08       -0.51      2.95 o 
 -10   5   6        0.69        0.43      4.26 o 
  -9   5   6        2.22       -0.93      2.30 o 
  -8   5   6       14.38        9.29      1.54 o 
  -7   5   6        3.30        3.39      1.42 o 
  -6   5   6        0.41        1.26      1.31 o 
  -5   5   6        5.44        6.38      1.28 o 
  -4   5   6      316.84      312.59      5.02 o 
  -3   5   6        1.01        1.15      1.20 o 
  -2   5   6      190.29      179.26      3.04 o 
  -1   5   6        2.17        1.56      0.96 o 
   0   5   6       12.71       11.95      0.97 o 
   1   5   6      205.48      197.94      4.31 o 
   2   5   6        8.09        8.08      1.67 o 
   3   5   6       22.22       18.09      2.05 o 
   4   5   6      187.58      183.18      4.55 o 
   5   5   6      187.12      187.90      4.83 o 
   6   5   6       31.98       36.27      3.99 o 
   7   5   6        1.01       -1.05      2.67 o 
   8   5   6       35.44       36.86      5.00 o 
  -9   6   6       18.85       12.38      2.80 o 
  -8   6   6        1.50       -0.09      1.67 o 
  -7   6   6        1.11       -1.75      1.94 o 
  -6   6   6       98.30      105.33      3.07 o 
  -5   6   6      436.00      445.85      6.38 o 
  -4   6   6        1.24        1.53      1.15 o 
  -3   6   6      367.86      386.08      4.82 o 
  -2   6   6      232.18      229.65      5.31 o 
  -1   6   6     1855.85     1836.17     15.62 o 
   0   6   6      151.26      154.51      2.54 o 
   1   6   6       13.66       11.90      1.83 o 
   2   6   6      396.07      373.55      7.46 o 
   3   6   6      101.17       92.13      3.73 o 
   4   6   6       31.12       30.46      2.35 o 
   5   6   6        5.78        6.33      2.13 o 
   6   6   6       13.66       12.25      2.67 o 
   7   6   6       11.87       12.26      3.53 o 
   8   6   6        6.23        4.14      5.99 o 
  -9   7   6        2.33       -4.41      2.94 o 
  -8   7   6       63.19       61.71      3.09 o 
  -7   7   6        3.63        5.12      1.58 o 
  -6   7   6      152.92      150.72      3.37 o 
  -5   7   6       18.33       20.79      1.60 o 
  -4   7   6      192.21      180.79      3.33 o 
  -3   7   6        3.11        2.32      1.12 o 
  -2   7   6      538.52      530.64      5.20 o 
  -1   7   6        7.04        8.29      1.02 o 
   0   7   6     1508.15     1524.63     12.34 o 
   1   7   6       39.05       38.59      4.57 o 
   2   7   6      749.96      770.80     21.09 o 
   3   7   6        1.54       -1.85      1.92 o 
   4   7   6        0.75       -0.39      2.38 o 
   5   7   6       13.47       13.18      2.84 o 
   6   7   6        5.44        6.23      3.34 o 
   7   7   6        0.09       -4.13      3.42 o 
  -8   8   6        0.99        4.32      2.24 o 
  -7   8   6       15.81       11.21      1.85 o 
  -6   8   6       12.92       14.91      1.63 o 
  -5   8   6        2.64        0.60      1.34 o 
  -4   8   6        5.48        8.62      1.38 o 
  -3   8   6        1.39       -0.71      1.39 o 
  -2   8   6       67.00       63.35      2.30 o 
  -1   8   6      229.77      228.04      3.19 o 
   0   8   6       26.87       26.24      1.46 o 
   1   8   6       18.86       19.55      2.22 o 
   2   8   6        8.85       13.42      2.42 o 
   3   8   6       32.73       30.48      2.89 o 
   4   8   6        3.48        4.12      2.99 o 
   5   8   6       35.81       37.32      3.70 o 
   6   8   6       16.87       11.09     12.55 o 
   7   8   6       57.27       69.91      9.72 o 
  -7   9   6        0.00        1.65      1.89 o 
  -6   9   6       38.50       40.16      2.18 o 
  -5   9   6        0.01        0.71      1.57 o 
  -4   9   6       44.14       51.13      3.05 o 
  -3   9   6        1.78        3.18      1.39 o 
  -2   9   6       83.06       82.79      2.61 o 
  -1   9   6       63.67       62.10      2.32 o 
   0   9   6       70.69       63.15      2.07 o 
   1   9   6        1.54        3.34      2.17 o 
   2   9   6       27.67       27.50      3.44 o 
   3   9   6       96.12       74.83      5.45 o 
   4   9   6      156.39      142.09      7.00 o 
   5   9   6       40.15       30.37      9.06 o 
   6   9   6       82.58       74.52      5.95 o 
  -6  10   6        9.79       13.92      2.26 o 
  -5  10   6        0.87       -0.71      1.84 o 
  -4  10   6        1.39        5.26      1.76 o 
  -3  10   6        8.14        6.67      1.69 o 
  -2  10   6       46.68       48.29      2.37 o 
  -1  10   6        3.74        6.05      1.58 o 
   0  10   6       16.45       12.80      1.48 o 
   1  10   6        2.13       -3.62      2.94 o 
   2  10   6       25.75       19.34      2.86 o 
   3  10   6        0.34       -1.31      4.15 o 
   4  10   6        7.90        4.92      3.41 o 
   5  10   6       54.32       63.21      5.57 o 
  -5  11   6       53.87       46.66      4.70 o 
  -4  11   6        8.19        7.60      2.17 o 
  -3  11   6        4.24        4.53      2.54 o 
  -2  11   6       96.86       95.25      4.66 o 
  -1  11   6       67.18       61.12      3.40 o 
   0  11   6      188.94      180.33      5.07 o 
   1  11   6       12.62       11.01      2.84 o 
   2  11   6       56.63       63.12      5.27 o 
   3  11   6       14.25       11.95      3.19 o 
   4  11   6        8.55       10.94      5.09 o 
  -3  12   6        7.34        7.57      2.50 o 
  -2  12   6       35.04       24.60      3.38 o 
  -1  12   6        9.68       10.44      2.05 o 
   0  12   6        2.42        3.45      1.90 o 
   1  12   6       85.49      102.12      5.84 o 
   2  12   6        9.89       10.66      4.76 o 
 -10   1   7        0.08        2.49      6.09 o 
  -9   1   7        0.55        0.04      1.85 o 
  -8   1   7       32.51       32.47      2.92 o 
  -7   1   7       88.76       86.93      3.34 o 
  -6   1   7       10.05        8.50      1.81 o 
  -5   1   7      166.33      165.78      3.14 o 
  -4   1   7      127.67      124.66      3.33 o 
  -3   1   7       89.19       89.52      3.11 o 
  -2   1   7       66.59       69.86      2.55 o 
  -1   1   7       34.79       38.80      1.98 o 
   0   1   7      117.31      109.63      2.60 o 
   1   1   7        0.02        1.48      1.19 o 
   2   1   7      132.48      126.36      2.79 o 
   3   1   7        4.87        5.06      1.33 o 
   4   1   7        9.34        8.72      1.24 o 
   5   1   7       13.40       13.52      1.66 o 
   6   1   7       11.95        9.46      1.57 o 
   7   1   7        0.66        1.57      1.75 o 
   8   1   7        4.79        7.25      2.35 o 
 -10   2   7        3.55        6.97      9.91 o 
  -9   2   7       21.72       22.76      1.94 o 
  -8   2   7       33.63       33.83      2.37 o 
  -7   2   7        4.73        3.18      1.34 o 
  -6   2   7        0.25        0.09      1.86 o 
  -5   2   7       67.27       73.73      2.73 o 
  -4   2   7      109.77      113.73      2.95 o 
  -3   2   7       86.41       85.43      2.90 o 
  -2   2   7      104.77      106.11      2.69 o 
  -1   2   7      122.36      123.76      2.75 o 
   0   2   7      240.24      236.35      3.58 o 
   1   2   7       95.15      105.05      2.76 o 
   2   2   7      325.13      318.30      4.11 o 
   3   2   7        1.05       -0.51      1.10 o 
   4   2   7      528.42      498.31      6.27 o 
   5   2   7       64.16       78.72      2.68 o 
   6   2   7      294.09      303.67      4.53 o 
   7   2   7      113.86      116.33      3.87 o 
   8   2   7       49.75       49.20      2.83 o 
  -9   3   7        4.23       14.44      3.96 o 
  -8   3   7       82.72       91.82      2.88 o 
  -7   3   7       13.31       17.99      1.70 o 
  -6   3   7      108.72      118.16      3.17 o 
  -5   3   7        4.89        6.94      1.42 o 
  -4   3   7       89.21       90.28      2.83 o 
  -3   3   7        2.02        2.88      1.30 o 
  -2   3   7       39.95       44.46      2.75 o 
  -1   3   7        3.45        4.59      1.18 o 
   0   3   7      472.87      459.77      5.66 o 
   1   3   7        5.46        5.99      1.08 o 
   2   3   7       54.02       55.30      1.95 o 
   3   3   7      201.55      205.02      5.32 o 
   4   3   7       41.72       38.50      2.51 o 
   5   3   7      127.90      114.00      5.59 o 
   6   3   7       39.63       43.80      8.28 o 
   7   3   7        3.13        1.54      4.62 o 
  -9   4   7       14.33       11.46      2.65 o 
  -8   4   7        5.24        7.31      1.78 o 
  -7   4   7      101.24      111.95      3.53 o 
  -6   4   7       21.47       27.35      1.91 o 
  -5   4   7      220.09      214.88      3.88 o 
  -4   4   7       28.46       28.10      1.73 o 
  -3   4   7        0.13        1.63      1.30 o 
  -2   4   7       10.05        9.25      1.59 o 
  -1   4   7      102.87      107.14      2.69 o 
   0   4   7       37.70       33.74      1.70 o 
   1   4   7      250.55      251.62      3.41 o 
   2   4   7      768.56      768.95     11.48 o 
   3   4   7       65.18       64.48      4.07 o 
   4   4   7       63.08       55.89      3.72 o 
   5   4   7       15.75       15.58      4.52 o 
   6   4   7       12.65        6.13      2.86 o 
   7   4   7       33.52       32.90      3.60 o 
  -9   5   7       31.84       26.30      3.14 o 
  -8   5   7       30.45       19.34      2.22 o 
  -7   5   7        0.01       -0.68      1.71 o 
  -6   5   7       41.75       40.99      2.30 o 
  -5   5   7       39.50       38.71      2.45 o 
  -4   5   7      172.53      187.23      3.70 o 
  -3   5   7       33.24       29.66      1.71 o 
  -2   5   7      107.42      115.98      2.94 o 
  -1   5   7      931.16      954.34      9.85 o 
   0   5   7     1185.28     1203.75     10.86 o 
   1   5   7      694.35      697.11      9.52 o 
   2   5   7       27.30       28.56      2.64 o 
   3   5   7        0.31       -2.34      2.23 o 
   4   5   7        6.32        9.28      2.53 o 
   5   5   7       82.57       84.67      5.00 o 
   6   5   7        0.06        1.75      2.85 o 
   7   5   7       24.87       33.47      4.35 o 
  -8   6   7        0.82        2.47      2.05 o 
  -7   6   7        0.11        2.72      1.80 o 
  -6   6   7        3.17        1.45      1.76 o 
  -5   6   7       21.80       18.56      1.85 o 
  -4   6   7        0.72        2.19      1.49 o 
  -3   6   7      449.27      472.40      5.80 o 
  -2   6   7       13.76       14.32      2.31 o 
  -1   6   7      141.80      140.95      3.38 o 
   0   6   7        7.69        9.75      1.27 o 
   1   6   7       33.02       36.42      3.47 o 
   2   6   7      117.37      117.41      4.79 o 
   3   6   7       36.97       32.53      2.97 o 
   4   6   7       21.28       20.89      2.87 o 
   5   6   7       59.10       64.82      4.54 o 
   6   6   7       19.05       12.47      9.48 o 
  -8   7   7       50.23       56.19      3.19 o 
  -7   7   7        1.40       -2.39      1.97 o 
  -6   7   7       49.34       55.83      4.95 o 
  -5   7   7       42.62       44.11      3.04 o 
  -4   7   7      341.80      366.77      7.91 o 
  -3   7   7        3.15        3.09      1.51 o 
  -2   7   7        4.52        5.92      1.55 o 
  -1   7   7       21.01       25.92      2.19 o 
   0   7   7      300.48      291.55      5.99 o 
   1   7   7        2.42        1.30      2.62 o 
   2   7   7        4.53        1.28      2.50 o 
   3   7   7       62.86       54.94      3.64 o 
   4   7   7        5.83        3.97      3.27 o 
   5   7   7        1.91       -0.39      3.37 o 
   6   7   7       10.31        3.83      3.83 o 
  -7   8   7       21.92       18.99      2.50 o 
  -6   8   7        2.11        0.87      2.06 o 
  -5   8   7       72.23       70.27      3.54 o 
  -4   8   7        5.02        4.32      1.82 o 
  -3   8   7       65.82       57.25      3.22 o 
  -2   8   7        2.00        3.15      1.57 o 
  -1   8   7       12.02       10.40      1.59 o 
   0   8   7       48.14       51.39     11.70 o 
   1   8   7      260.25      250.85      7.86 o 
   2   8   7       80.62       82.96      5.76 o 
   3   8   7       32.84       27.38      3.63 o 
   4   8   7       20.48       18.03      3.67 o 
   5   8   7        0.30        4.92      3.67 o 
  -6   9   7        9.20        9.82      2.17 o 
  -5   9   7        8.30       13.69      2.21 o 
  -4   9   7        3.83        0.95      1.88 o 
  -3   9   7        8.09        5.19      1.95 o 
  -2   9   7       41.59       40.19      2.16 o 
  -1   9   7      173.15      171.32      6.22 o 
   0   9   7        2.37        3.53      3.17 o 
   1   9   7       75.39       84.18      7.27 o 
   2   9   7       93.27      101.46      6.61 o 
   3   9   7      150.51      161.81      7.40 o 
   4   9   7       81.23       71.02      5.78 o 
  -5  10   7       48.39       54.08      3.20 o 
  -4  10   7       13.23       12.84      2.30 o 
  -3  10   7       77.70       88.60      3.87 o 
  -2  10   7        0.94        1.30      1.94 o 
  -1  10   7       59.87       69.40      4.22 o 
   0  10   7       15.42        2.57      3.48 o 
   1  10   7       10.78        5.27      4.76 o 
   2  10   7        0.76        4.79      5.94 o 
   3  10   7       17.93       33.00      4.38 o 
  -3  11   7        5.56        7.69      2.86 o 
  -2  11   7       17.43       18.26      2.30 o 
  -1  11   7        1.91        0.35      2.24 o 
   0  11   7        3.58        4.99      3.11 o 
   1  11   7       66.25       75.52      6.71 o 
  -9   0   8        0.14        3.17      3.30 o 
  -8   0   8       64.55       61.64      4.07 o 
  -7   0   8       41.44       44.93      6.98 o 
  -6   0   8       33.23       33.94      2.51 o 
  -5   0   8       39.30       43.56      2.93 o 
  -4   0   8        3.66        5.60      1.95 o 
  -3   0   8       39.41       36.93      2.51 o 
  -2   0   8       33.27       23.86      3.08 o 
  -1   0   8      101.84      105.85      5.01 o 
   0   0   8        0.81       -0.18      2.24 o 
   1   0   8       21.82       25.72      2.70 o 
   2   0   8      112.40      117.82      4.36 o 
   3   0   8      102.13       84.00      4.58 o 
   4   0   8       71.10       76.71      5.31 o 
   5   0   8        1.71        4.02      2.29 o 
   6   0   8      107.08      124.39     10.48 o 
  -9   1   8        3.26        1.91      2.98 o 
  -8   1   8        1.01       -1.64      1.73 o 
  -7   1   8       24.44       25.76      1.87 o 
  -6   1   8        3.29        1.45      1.72 o 
  -5   1   8      107.68      109.70      5.20 o 
  -4   1   8       13.20       11.53      1.70 o 
  -3   1   8      161.57      154.37      3.68 o 
  -2   1   8        2.29        6.44      1.48 o 
  -1   1   8      360.31      346.93      4.90 o 
   0   1   8        8.57        4.12      1.52 o 
   1   1   8      283.14      258.95      4.11 o 
   2   1   8        0.14        0.63      1.57 o 
   3   1   8       85.73       87.46      2.90 o 
   4   1   8       30.58       28.04      1.83 o 
   5   1   8        4.55        4.76      1.56 o 
   6   1   8        0.89        0.82      2.18 o 
  -8   2   8        0.39       -2.44      1.67 o 
  -7   2   8        0.83        1.34      1.89 o 
  -6   2   8       29.36       20.49      2.00 o 
  -5   2   8        0.09        2.92      1.88 o 
  -4   2   8       68.90       58.81      2.71 o 
  -3   2   8       14.31       14.64      1.64 o 
  -2   2   8       20.12       18.17      1.66 o 
  -1   2   8       14.68       12.73      1.57 o 
   0   2   8       12.25        9.30      1.49 o 
   1   2   8       10.06       14.03      1.50 o 
   2   2   8       64.90       58.02      2.49 o 
   3   2   8       61.60       50.52      2.93 o 
   4   2   8        1.23        0.48      1.39 o 
   5   2   8        4.95        3.95      1.79 o 
   6   2   8        4.82        3.62      2.95 o 
  -8   3   8       59.74       62.01      3.16 o 
  -7   3   8        6.48        4.22      3.67 o 
  -6   3   8       11.58       13.00      2.02 o 
  -5   3   8        6.05        5.62      1.76 o 
  -4   3   8       18.30       17.81      2.01 o 
  -3   3   8       43.14       50.20      2.37 o 
  -2   3   8        0.59        2.51      1.52 o 
  -1   3   8       36.43       36.26      1.86 o 
   0   3   8       19.69       14.89      1.55 o 
   1   3   8      110.32      109.45      3.02 o 
   2   3   8      154.40      150.82      3.02 o 
   3   3   8      205.96      206.25      5.99 o 
   4   3   8       65.03       58.66      6.89 o 
   5   3   8       35.08       41.93      3.41 o 
   6   3   8        0.11        7.05      3.64 o 
  -8   4   8        1.31        3.29      2.06 o 
  -7   4   8       33.07       33.97      3.53 o 
  -6   4   8       21.85       24.95      2.21 o 
  -5   4   8        1.75        1.42      2.16 o 
  -4   4   8       56.18       57.78      2.86 o 
  -3   4   8      228.80      240.17      4.80 o 
  -2   4   8       42.79       42.42      2.30 o 
  -1   4   8       10.93        9.36      1.54 o 
   0   4   8       45.04       48.53      2.49 o 
   1   4   8      264.80      252.16      3.71 o 
   2   4   8        8.90        5.08      3.16 o 
   3   4   8        2.30       -0.79      3.13 o 
   4   4   8       17.93       21.62      3.05 o 
   5   4   8       21.15       12.69      3.25 o 
   6   4   8       11.98        1.18      3.44 o 
  -8   5   8        0.12        7.74      5.94 o 
  -7   5   8        8.89        8.03      2.79 o 
  -6   5   8      154.74      168.35      4.83 o 
  -5   5   8       12.29       13.78      2.06 o 
  -4   5   8       43.34       43.66      2.58 o 
  -3   5   8      149.95      156.86      3.84 o 
  -2   5   8      178.68      195.32      5.84 o 
  -1   5   8      645.66      649.77      8.35 o 
   0   5   8      140.52      140.34      3.66 o 
   1   5   8      292.04      291.39      6.99 o 
   2   5   8        2.33        3.14      3.03 o 
   3   5   8       76.13       76.41      4.70 o 
   4   5   8        0.67       -2.44      2.88 o 
   5   5   8       94.41       97.05      5.91 o 
  -7   6   8       14.22       20.50      2.54 o 
  -6   6   8       41.69       40.74      4.48 o 
  -5   6   8      125.89      120.77      4.82 o 
  -4   6   8      254.88      248.59      4.93 o 
  -3   6   8     1058.11     1076.18     11.54 o 
  -2   6   8      312.11      324.00      4.95 o 
  -1   6   8        2.96        2.70      1.65 o 
   0   6   8        3.08        4.74      2.64 o 
   1   6   8        0.23        1.46      2.71 o 
   2   6   8       78.68       78.29      4.97 o 
   3   6   8        0.05       -5.05      3.37 o 
   4   6   8       16.36       19.43      3.88 o 
   5   6   8        2.96        2.70      3.76 o 
  -6   7   8        1.83        3.11      2.30 o 
  -5   7   8       50.76       53.06      4.36 o 
  -4   7   8       17.73       19.15      2.28 o 
  -3   7   8        6.55        8.46      3.09 o 
  -2   7   8      234.02      227.04      5.87 o 
  -1   7   8        5.48        8.19      1.73 o 
   0   7   8       51.39       46.95      4.48 o 
   1   7   8       27.32       21.13      3.96 o 
   2   7   8        1.35        4.01      3.49 o 
   3   7   8        1.31        1.37      4.86 o 
   4   7   8       11.34       14.21      4.17 o 
  -5   8   8       48.98       54.62      6.57 o 
  -4   8   8      112.56      117.37      4.64 o 
  -3   8   8        6.52        3.93      2.59 o 
  -2   8   8      127.40      138.70      4.23 o 
  -1   8   8       34.97       36.39      2.34 o 
   0   8   8      203.56      221.11     18.73 o 
   1   8   8       85.03       83.55      6.74 o 
   2   8   8      197.91      226.53      9.91 o 
   3   8   8       13.45       24.45      5.43 o 
  -4   9   8        2.99        5.67      2.67 o 
  -3   9   8        9.94        7.36      2.45 o 
  -2   9   8        8.29       10.04      2.27 o 
  -1   9   8        5.40        4.42      2.40 o 
   0   9   8        2.98        4.16      3.77 o 
   1   9   8        3.63        2.33      4.00 o 
   2   9   8        8.72       12.45      5.57 o 
  -7   1   9        5.62        5.19      2.28 o 
  -6   1   9        1.23        0.96      2.05 o 
  -5   1   9       11.92        5.22      2.97 o 
  -4   1   9        1.06        3.48      1.97 o 
  -3   1   9        0.78       -0.51      1.89 o 
  -2   1   9       52.97       51.87      2.54 o 
  -1   1   9      103.80      111.01      4.02 o 
   0   1   9      149.58      148.15      4.07 o 
   1   1   9       56.94       52.02      4.17 o 
   2   1   9        4.96        9.01      1.91 o 
   3   1   9        7.41       10.04      2.02 o 
   4   1   9       10.77       15.66      2.51 o 
   5   1   9        0.15       -1.26      4.30 o 
  -7   2   9        5.25        5.00      3.05 o 
  -6   2   9       75.60       75.48      5.39 o 
  -5   2   9        0.03        5.77      2.57 o 
  -4   2   9      133.53      137.47      4.18 o 
  -3   2   9        1.65        3.02      1.95 o 
  -2   2   9       81.98       87.56      3.43 o 
  -1   2   9       13.74       15.30      2.50 o 
   0   2   9       34.67       36.28      2.28 o 
   1   2   9       33.16       23.81      2.04 o 
   2   2   9        1.70       -0.07      1.80 o 
   3   2   9        0.02        1.63      3.73 o 
   4   2   9       45.61       53.61      3.16 o 
  -7   3   9       13.81       12.56      2.98 o 
  -6   3   9        1.79        0.57      2.69 o 
  -5   3   9       14.66       11.49      2.74 o 
  -4   3   9        3.09       -1.37      2.10 o 
  -3   3   9        0.41        2.09      2.03 o 
  -2   3   9      189.79      193.59      4.37 o 
  -1   3   9        2.56        0.80      1.97 o 
   0   3   9       17.28       12.54      2.30 o 
   1   3   9       20.99       21.42      1.97 o 
   2   3   9       75.37       73.11      3.09 o 
   3   3   9       83.68       86.20      5.44 o 
   4   3   9      166.25      167.82      8.52 o 
  -6   4   9        9.80       12.32      2.58 o 
  -5   4   9       23.50       28.05      4.06 o 
  -4   4   9       22.95       16.32      2.28 o 
  -3   4   9       78.89       79.70      3.89 o 
  -2   4   9       25.76       28.42      2.38 o 
  -1   4   9       76.44       80.23      7.54 o 
   0   4   9       26.01       22.30      2.03 o 
   1   4   9        2.43        4.00      1.66 o 
   2   4   9        1.83        4.93      2.96 o 
   3   4   9       25.53       24.55      3.49 o 
   4   4   9       51.76       55.44      4.28 o 
  -6   5   9      262.32      274.20      5.96 o 
  -5   5   9       36.71       37.44      3.95 o 
  -4   5   9       21.13       15.14      3.12 o 
  -3   5   9        0.13       -1.17      2.28 o 
  -2   5   9      161.04      162.15      5.59 o 
  -1   5   9        0.14       -2.96      1.97 o 
   0   5   9        1.25        0.20      2.08 o 
   1   5   9       15.42       16.28      3.80 o 
   2   5   9        5.00        4.39      3.82 o 
   3   5   9        2.36        0.99      3.80 o 
  -5   6   9       12.46       10.60      3.09 o 
  -4   6   9       83.00       99.03     12.91 o 
  -3   6   9        1.72       -1.87      2.32 o 
  -2   6   9       16.80       15.74      2.35 o 
  -1   6   9       24.87       30.52      2.31 o 
   0   6   9       13.92       16.35      3.97 o 
   1   6   9       28.16       21.60      4.27 o 
   2   6   9       71.66       80.55      7.17 o 
  -3   7   9        2.50        4.70      3.08 o 
  -2   7   9       33.63       29.89      2.60 o 
  -1   7   9       12.19       14.41      3.24 o 
   0   7   9        0.02       -3.12      4.58 o 
   1   7   9       22.37       27.23      4.63 o 
  -4   0  10      114.07      131.36      7.04 o 
  -3   0  10      224.19      233.97     11.75 o 
  -2   0  10       46.28       55.96      8.01 o 
  -1   0  10       85.96       92.40      5.96 o 
   0   0  10        8.84        6.08      3.11 o 
   1   0  10      104.55      122.00      8.94 o 
   2   0  10        1.00        8.33      3.23 o 
  -4   1  10       12.85        8.78      2.60 o 
  -3   1  10        8.19        2.99      3.46 o 
  -2   1  10       39.75       32.73      2.63 o 
  -1   1  10        4.99        2.07      2.45 o 
   0   1  10       19.36       18.08      3.86 o 
   1   1  10       10.70       10.35      2.28 o 
   2   1  10        1.49       -7.02      5.00 o 
  -4   2  10        1.39        3.46      2.90 o 
  -3   2  10       11.34        9.85      2.87 o 
  -2   2  10        2.76       -0.43      2.47 o 
  -1   2  10       37.28       36.84      2.85 o 
   0   2  10       29.39       24.21      2.52 o 
   1   2  10       90.13       80.74      7.02 o 
  -3   3  10        0.47        4.75      2.78 o 
  -2   3  10        5.23        8.59      3.99 o 
  -1   3  10        0.98        3.05      2.54 o 
   0   3  10       75.39       82.50      4.04 o 
   1   3  10       13.90       12.18      5.69 o 
  -2   4  10        3.30        4.67      2.73 o 
  -1   4  10        5.83        5.77      2.67 o 
   0   4  10       33.23       38.40      6.98 o 
                                                 
